# Supplementary material for: Propan-1-aminium 3,4,5,6-tetra­bromo-2-(meth­oxy­carbon­yl)benzoate N,N-dimethyl­formamide monosolvate
Source: Acta Crystallogr Sect E Struct Rep Online. 2011 May 7;67(Pt 6):o1356. doi: 10.1107/S1600536811016850 (PMC3120559; doi:10.1107/S1600536811016850)
Supplement: Supplementary file 1 [file e-67-o1356-sup1.cif]

##############################################################################
#                                                                            #
# This CIF contains the data in a paper accepted for publication in          #
# Acta Crystallographica Section E. It conforms to the requirements of       #
# Notes for Authors for Acta Crystallographica Section E, and has been       #
# peer reviewed under the auspices of the IUCr Commission on Journals.       #
#                                                                            #
# Full details of the Crystallographic Information File format               #
# are given in the paper "The Crystallographic Information File (CIF):       #
# a New Standard Archive File for Crystallography" by S. R. Hall, F. H.      #
# Allen and I. D. Brown [Acta Cryst. (1991), A47, 655-685].                  #
#                                                                            #
# The current version of the core CIF dictionary is obtainable from          #
# ftp://ftp.iucr.org/pub/cif_core.dic.                                       #
#                                                                            #
# Software is freely available for graphical display of the structure(s)     #
# in this CIF. For information consult the CIF software page                 #
# http://www.iucr.org/resources/cif/software.                                #
#                                                                            #
# This file may be used for bona fide research purposes within the           #
# scientific community so long as proper attribution is given to the journal # 
# article from which it was obtained.                                        #
#                                                                            #
##############################################################################
data_global
_audit_creation_method     SHELXL-97
_journal_data_validation_number     ?
_journal_date_recd_electronic     2011-04-30
_journal_date_accepted     2011-05-04
_journal_name_full     'Acta Crystallographica, Section E'
_journal_year     2011
_journal_volume     67
_journal_issue      6
_journal_page_first     o1356
_journal_page_last     o1356
_journal_paper_category     QO
_journal_coeditor_code     BT5538
_publ_contact_author_name     'Jian Li'
_publ_contact_author_address
;Department of Chemistry and Chemical Engineering, Weifang University
Weifang 261061
People's Republic of China
;
_publ_contact_author_email     ljwfu@163.com
_publ_contact_author_fax     '86536 878 5283'
_publ_contact_author_phone     '86536 878 5332'
_publ_section_title
;
Propan-1-aminium 3,4,5,6-tetrabromo-2-(methoxycarbonyl)benzoate
<i>N</i>,<i>N</i>-dimethylformamide monosolvate
;
loop_
    _publ_author_name
    _publ_author_footnote
    _publ_author_address
    'Li, Jian' .
;
Department of Chemistry and Chemical Engineering,
Weifang University
Weifang 261061
People's Republic of China
;
data_I
_chemical_name_systematic
;
Propan-1-aminium 3,4,5,6-tetrabromo-2-(methoxycarbonyl)benzoate
<i>N</i>,<i>N</i>-dimethylformamide monosolvate
;
_chemical_name_common     ?
_chemical_formula_moiety     'C3 H10 N +, C9 H3 Br4 O4 -, C3 H7 N O'
_chemical_formula_sum     'C15 H20 Br4 N2 O5'
_chemical_formula_iupac     'C3 H10 N +, C9 H3 Br4 O4 -, C3 H7 N O'
_chemical_formula_weight     627.97
_chemical_melting_point     ?
_symmetry_cell_setting     monoclinic
_symmetry_space_group_name_H-M     'P 21/n'
loop_
    _symmetry_equiv_pos_as_xyz
    'x, y, z'
    '-x+1/2, y+1/2, -z+1/2'
    '-x, -y, -z'
    'x-1/2, -y-1/2, z-1/2'
_cell_length_a     11.8964(11)
_cell_length_b     10.5198(10)
_cell_length_c     17.3743(17)
_cell_angle_alpha     90.00
_cell_angle_beta     93.1880(10)
_cell_angle_gamma     90.00
_cell_volume     2171.0(4)
_cell_formula_units_Z     4
_cell_measurement_reflns_used     1875
_cell_measurement_theta_min     2.264
_cell_measurement_theta_max     20.142
_cell_measurement_temperature     298(2)
_exptl_crystal_description     block
_exptl_crystal_colour     colorless
_exptl_crystal_size_max     0.40
_exptl_crystal_size_mid     0.37
_exptl_crystal_size_min     0.24
_exptl_crystal_density_diffrn     1.921
_exptl_crystal_density_meas     .
_exptl_crystal_density_method     'not measured'
_exptl_crystal_F_000     1216
_exptl_absorpt_coefficient_mu     7.441
_exptl_absorpt_correction_type     multi-scan
_exptl_absorpt_process_details     '(SADABS; Bruker, 1997)'
_exptl_absorpt_correction_T_min     0.1548
_exptl_absorpt_correction_T_max     0.2682
_exptl_special_details
;
;
_diffrn_ambient_temperature     298(2)
_diffrn_radiation_type     MoK\a
_diffrn_radiation_wavelength     0.71073
_diffrn_radiation_source     'fine-focus sealed tube'
_diffrn_radiation_monochromator     graphite
_diffrn_measurement_device_type     'Bruker SMART CCD'
_diffrn_measurement_method     '\f and \w'
_diffrn_detector_area_resol_mean     ?
_diffrn_reflns_number     10672
_diffrn_reflns_av_R_equivalents     0.0692
_diffrn_reflns_av_sigmaI/netI     0.0925
_diffrn_reflns_theta_min     2.26
_diffrn_reflns_theta_max     25.02
_diffrn_reflns_theta_full     25.02
_diffrn_measured_fraction_theta_max     0.998
_diffrn_measured_fraction_theta_full     0.998
_diffrn_reflns_limit_h_min     -14
_diffrn_reflns_limit_h_max     14
_diffrn_reflns_limit_k_min     -12
_diffrn_reflns_limit_k_max     12
_diffrn_reflns_limit_l_min     -10
_diffrn_reflns_limit_l_max     20
_diffrn_standards_number     ?
_diffrn_standards_interval_count     ?
_diffrn_standards_interval_time     ?
_diffrn_standards_decay_%     ?
_refine_special_details
;
Refinement of <i>F</i>^2^ against ALL reflections. The weighted <i>R</i>-factor
<i>wR</i> and goodness of fit <i>S</i> are based on <i>F</i>^2^, conventional
<i>R</i>-factors <i>R</i> are based on <i>F</i>, with <i>F</i> set to zero for
negative <i>F</i>^2^. The threshold expression of <i>F</i>^2^ >
\s(<i>F</i>^2^) is used only for calculating <i>R</i>-factors(gt) <i>etc</i>.
and is not relevant to the choice of reflections for refinement.
<i>R</i>-factors based on <i>F</i>^2^ are statistically about twice as large
as those based on <i>F</i>, and <i>R</i>- factors based on ALL data will be
even larger.
;
_reflns_number_total     3821
_reflns_number_gt     1836
_reflns_threshold_expression     I>2\s(I)
_refine_ls_structure_factor_coef     Fsqd
_refine_ls_matrix_type     full
_refine_ls_R_factor_all     0.1310
_refine_ls_R_factor_gt     0.0472
_refine_ls_wR_factor_gt     0.0849
_refine_ls_wR_factor_ref     0.1040
_refine_ls_goodness_of_fit_ref     1.029
_refine_ls_restrained_S_all     1.029
_refine_ls_number_reflns     3821
_refine_ls_number_parameters     268
_refine_ls_number_restraints     0
_refine_ls_hydrogen_treatment     constr
_refine_ls_weighting_scheme     calc
_refine_ls_weighting_details
                 'calc w=1/[\s^2^(Fo^2^)+(0.0346P)^2^] where P=(Fo^2^+2Fc^2^)/3'
_atom_sites_solution_hydrogens     geom
_atom_sites_solution_primary     direct
_atom_sites_solution_secondary     difmap
_refine_ls_shift/su_max     0.001
_refine_ls_shift/su_mean     0.000
_refine_diff_density_max     0.573
_refine_diff_density_min     -0.381
_refine_ls_extinction_method     none
_refine_ls_extinction_coef     ?
loop_
    _atom_type_symbol
    _atom_type_description
    _atom_type_scat_dispersion_real
    _atom_type_scat_dispersion_imag
    _atom_type_scat_source
    'C' 'C' 0.0033 0.0016
                         'International Tables Vol C Tables 4.2.6.8 and 6.1.1.4'
    'H' 'H' 0.0000 0.0000
                         'International Tables Vol C Tables 4.2.6.8 and 6.1.1.4'
    'N' 'N' 0.0061 0.0033
                         'International Tables Vol C Tables 4.2.6.8 and 6.1.1.4'
    'O' 'O' 0.0106 0.0060
                         'International Tables Vol C Tables 4.2.6.8 and 6.1.1.4'
    'Br' 'Br' -0.2901 2.4595
                         'International Tables Vol C Tables 4.2.6.8 and 6.1.1.4'
_computing_data_collection     'SMART (Bruker, 1997)'
_computing_cell_refinement     'SAINT (Bruker, 1997)'
_computing_data_reduction     'SAINT (Bruker, 1997)'
_computing_structure_solution     'SHELXS97 (Sheldrick, 2008)'
_computing_structure_refinement     'SHELXL97 (Sheldrick, 2008)'
_computing_molecular_graphics     'SHELXTL (Sheldrick, 2008)'
_computing_publication_material     'SHELXTL (Sheldrick, 2008)'
loop_
    _atom_site_type_symbol
    _atom_site_label
    _atom_site_fract_x
    _atom_site_fract_y
    _atom_site_fract_z
    _atom_site_U_iso_or_equiv
    _atom_site_adp_type
    _atom_site_calc_flag
    _atom_site_refinement_flags
    _atom_site_occupancy
    _atom_site_symmetry_multiplicity
    _atom_site_disorder_assembly
    _atom_site_disorder_group
    Br Br1 0.54990(6) 0.36358(7) 0.43979(5) 0.0768(3) Uani d . 1 1 . .
    Br Br2 0.77382(6) 0.18088(8) 0.44525(5) 0.0787(3) Uani d . 1 1 . .
    Br Br3 0.82232(6) -0.00007(9) 0.29589(6) 0.0923(3) Uani d . 1 1 . .
    Br Br4 0.63517(6) -0.01203(8) 0.14923(5) 0.0828(3) Uani d . 1 1 . .
    N N1 0.2391(5) 0.0691(6) 0.3225(4) 0.0701(18) Uani d . 1 1 . .
    H H1A 0.2650 0.1457 0.3109 0.105 Uiso calc PR 0.65(3) 1 A 1
    H H1B 0.2129 0.0305 0.2796 0.105 Uiso calc PR 0.65(3) 1 A 1
    H H1C 0.2947 0.0231 0.3447 0.105 Uiso calc PR 0.65(3) 1 A 1
    H H1'A 0.1918 0.0366 0.2862 0.105 Uiso d PR 0.35(3) 1 A 2
    H H1'B 0.3018 0.0227 0.3261 0.105 Uiso d PR 0.35(3) 1 A 2
    H H1'C 0.2560 0.1487 0.3102 0.105 Uiso d PR 0.35(3) 1 A 2
    N N2 0.5289(5) 0.8141(7) 0.3665(4) 0.0697(18) Uani d . 1 1 . .
    O O1 0.3696(4) 0.0717(5) 0.1644(3) 0.0631(14) Uani d . 1 1 . .
    O O2 0.4289(4) 0.2556(5) 0.1162(3) 0.0776(16) Uani d . 1 1 . .
    O O3 0.3100(3) 0.3064(5) 0.2784(3) 0.0721(15) Uani d . 1 1 . .
    O O4 0.4291(4) 0.4662(5) 0.2792(3) 0.0740(16) Uani d . 1 1 . .
    O O5 0.4306(5) 0.9836(5) 0.4037(3) 0.0917(19) Uani d . 1 1 . .
    C C1 0.4351(6) 0.1731(8) 0.1638(4) 0.056(2) Uani d . 1 1 . .
    C C2 0.4049(6) 0.3538(7) 0.2822(4) 0.0541(19) Uani d . 1 1 . .
    C C3 0.5206(5) 0.1754(6) 0.2302(4) 0.0438(17) Uani d . 1 1 . .
    C C4 0.5034(5) 0.2591(6) 0.2915(4) 0.0432(17) Uani d . 1 1 . .
    C C5 0.5786(5) 0.2591(6) 0.3546(4) 0.0471(18) Uani d . 1 1 . .
    C C6 0.6718(5) 0.1788(7) 0.3581(4) 0.0501(18) Uani d . 1 1 . .
    C C7 0.6908(5) 0.1006(6) 0.2960(4) 0.0522(19) Uani d . 1 1 . .
    C C8 0.6138(5) 0.0966(6) 0.2343(4) 0.0514(19) Uani d . 1 1 . .
    C C9 0.2842(6) 0.0614(8) 0.1018(4) 0.092(3) Uani d . 1 1 . .
    H H9A 0.2345 0.1332 0.1029 0.138 Uiso calc R 1 1 . .
    H H9B 0.2420 -0.0154 0.1075 0.138 Uiso calc R 1 1 . .
    H H9C 0.3197 0.0597 0.0535 0.138 Uiso calc R 1 1 . .
    C C10 0.146(3) 0.082(4) 0.377(3) 0.092(10) Uani d P 0.65(3) 1 A 1
    H H10A 0.1269 0.0002 0.3975 0.110 Uiso calc PR 0.65(3) 1 A 1
    H H10B 0.0798 0.1186 0.3504 0.110 Uiso calc PR 0.65(3) 1 A 1
    C C11 0.1904(17) 0.169(2) 0.4401(13) 0.105(8) Uani d P 0.65(3) 1 A 1
    H H11A 0.2540 0.1306 0.4687 0.125 Uiso calc PR 0.65(3) 1 A 1
    H H11B 0.2141 0.2496 0.4192 0.125 Uiso calc PR 0.65(3) 1 A 1
    C C12 0.0942(16) 0.188(3) 0.4911(12) 0.109(7) Uani d P 0.65(3) 1 A 1
    H H12A 0.0279 0.2109 0.4602 0.164 Uiso calc PR 0.65(3) 1 A 1
    H H12B 0.1124 0.2546 0.5274 0.164 Uiso calc PR 0.65(3) 1 A 1
    H H12C 0.0806 0.1106 0.5183 0.164 Uiso calc PR 0.65(3) 1 A 1
    C C10' 0.191(5) 0.079(9) 0.398(5) 0.091(18) Uani d P 0.35(3) 1 A 2
    H H10C 0.2502 0.0933 0.4382 0.109 Uiso calc PR 0.35(3) 1 A 2
    H H10D 0.1521 0.0006 0.4103 0.109 Uiso calc PR 0.35(3) 1 A 2
    C C11' 0.110(3) 0.190(4) 0.394(2) 0.099(14) Uani d P 0.35(3) 1 A 2
    H H11C 0.1282 0.2414 0.3501 0.119 Uiso calc PR 0.35(3) 1 A 2
    H H11D 0.0349 0.1553 0.3821 0.119 Uiso calc PR 0.35(3) 1 A 2
    C C12' 0.103(4) 0.275(4) 0.461(4) 0.120(16) Uani d P 0.35(3) 1 A 2
    H H12D 0.1432 0.2385 0.5045 0.180 Uiso calc PR 0.35(3) 1 A 2
    H H12E 0.0251 0.2863 0.4720 0.180 Uiso calc PR 0.35(3) 1 A 2
    H H12F 0.1348 0.3560 0.4490 0.180 Uiso calc PR 0.35(3) 1 A 2
    C C13 0.5086(7) 0.9088(9) 0.4133(5) 0.084(3) Uani d . 1 1 . .
    H H13 0.5571 0.9195 0.4567 0.101 Uiso calc R 1 1 . .
    C C14 0.4573(7) 0.7909(8) 0.2986(5) 0.111(3) Uani d . 1 1 . .
    H H14A 0.3816 0.8159 0.3080 0.166 Uiso calc R 1 1 . .
    H H14B 0.4587 0.7021 0.2862 0.166 Uiso calc R 1 1 . .
    H H14C 0.4837 0.8393 0.2564 0.166 Uiso calc R 1 1 . .
    C C15 0.6236(7) 0.7288(8) 0.3804(6) 0.113(3) Uani d . 1 1 . .
    H H15A 0.6662 0.7546 0.4263 0.169 Uiso calc R 1 1 . .
    H H15B 0.6709 0.7317 0.3374 0.169 Uiso calc R 1 1 . .
    H H15C 0.5966 0.6437 0.3868 0.169 Uiso calc R 1 1 . .
loop_
    _atom_site_aniso_label
    _atom_site_aniso_U_11
    _atom_site_aniso_U_22
    _atom_site_aniso_U_33
    _atom_site_aniso_U_12
    _atom_site_aniso_U_13
    _atom_site_aniso_U_23
    Br1 0.0844(6) 0.0688(6) 0.0766(6) 0.0133(4) -0.0017(5) -0.0155(5)
    Br2 0.0667(5) 0.0806(6) 0.0862(7) 0.0101(4) -0.0205(5) 0.0123(5)
    Br3 0.0556(4) 0.0903(7) 0.1302(8) 0.0342(5) -0.0014(5) -0.0098(6)
    Br4 0.0749(5) 0.0825(6) 0.0923(7) 0.0100(5) 0.0163(5) -0.0266(5)
    N1 0.060(4) 0.068(4) 0.080(5) -0.008(3) -0.011(4) -0.011(4)
    N2 0.071(4) 0.061(4) 0.076(5) -0.011(4) -0.002(4) 0.001(4)
    O1 0.057(3) 0.063(3) 0.068(4) -0.018(3) -0.009(3) 0.002(3)
    O2 0.085(4) 0.073(4) 0.073(4) -0.007(3) -0.009(3) 0.018(3)
    O3 0.034(3) 0.057(3) 0.124(5) 0.003(2) -0.001(3) 0.008(3)
    O4 0.055(3) 0.038(3) 0.128(5) 0.003(2) -0.001(3) 0.008(3)
    O5 0.098(4) 0.076(4) 0.097(5) 0.026(3) -0.027(4) -0.012(4)
    C1 0.054(4) 0.056(6) 0.059(6) 0.006(4) 0.007(4) 0.004(5)
    C2 0.045(4) 0.054(5) 0.062(5) 0.007(4) -0.006(4) 0.004(4)
    C3 0.035(4) 0.044(4) 0.053(5) -0.002(3) 0.003(4) 0.009(4)
    C4 0.030(3) 0.042(4) 0.057(5) -0.004(3) 0.005(4) 0.010(4)
    C5 0.039(4) 0.045(4) 0.058(5) 0.002(3) 0.001(4) 0.006(4)
    C6 0.037(4) 0.051(4) 0.063(5) -0.002(3) 0.004(4) 0.014(4)
    C7 0.037(4) 0.048(5) 0.072(6) 0.011(3) 0.006(4) 0.008(4)
    C8 0.042(4) 0.041(4) 0.071(5) 0.000(3) 0.007(4) 0.010(4)
    C9 0.081(5) 0.125(7) 0.065(6) -0.034(5) -0.025(5) 0.002(6)
    C10 0.09(2) 0.078(17) 0.11(3) 0.005(19) -0.018(18) -0.008(16)
    C11 0.086(13) 0.107(17) 0.119(17) 0.008(11) -0.011(13) -0.025(14)
    C12 0.099(12) 0.12(2) 0.107(15) -0.005(15) 0.028(11) -0.008(15)
    C10' 0.08(4) 0.09(3) 0.10(6) 0.01(3) -0.02(3) -0.01(3)
    C11' 0.08(2) 0.11(3) 0.11(3) 0.01(2) -0.01(2) -0.01(3)
    C12' 0.12(3) 0.08(3) 0.15(4) 0.01(2) 0.00(3) -0.03(3)
    C13 0.083(6) 0.078(7) 0.088(7) 0.002(5) -0.021(6) -0.011(6)
    C14 0.134(8) 0.086(7) 0.106(8) 0.000(6) -0.046(7) -0.017(6)
    C15 0.096(6) 0.093(7) 0.149(10) 0.032(6) -0.004(6) -0.011(7)
_geom_special_details
;
All e.s.d.'s (except the e.s.d. in the dihedral angle between two l.s. planes)
are estimated using the full covariance matrix. The cell e.s.d.'s are taken
into account individually in the estimation of e.s.d.'s in distances, angles
and torsion angles; correlations between e.s.d.'s in cell parameters are only
used when they are defined by crystal symmetry. An approximate (isotropic)
treatment of cell e.s.d.'s is used for estimating e.s.d.'s involving l.s.
planes.
;
loop_
    _geom_bond_atom_site_label_1
    _geom_bond_atom_site_label_2
    _geom_bond_site_symmetry_2
    _geom_bond_distance
    _geom_bond_publ_flag
    Br1 C5 . 1.890(7) ?
    Br2 C6 . 1.887(6) ?
    Br3 C7 . 1.889(6) ?
    Br4 C8 . 1.897(7) ?
    N1 C10' . 1.47(10) ?
    N1 C10 . 1.50(5) ?
    N1 H1A . 0.8900 ?
    N1 H1B . 0.8900 ?
    N1 H1C . 0.8900 ?
    N1 H1'A . 0.8900 ?
    N1 H1'B . 0.8900 ?
    N1 H1'C . 0.8900 ?
    N2 C13 . 1.318(9) ?
    N2 C14 . 1.436(8) ?
    N2 C15 . 1.450(9) ?
    O1 C1 . 1.322(8) ?
    O1 C9 . 1.451(7) ?
    O2 C1 . 1.198(7) ?
    O3 C2 . 1.232(7) ?
    O4 C2 . 1.220(7) ?
    O5 C13 . 1.221(9) ?
    C1 C3 . 1.495(9) ?
    C2 C4 . 1.539(8) ?
    C3 C8 . 1.383(8) ?
    C3 C4 . 1.406(8) ?
    C4 C5 . 1.375(8) ?
    C5 C6 . 1.393(8) ?
    C6 C7 . 1.386(9) ?
    C7 C8 . 1.371(8) ?
    C9 H9A . 0.9600 ?
    C9 H9B . 0.9600 ?
    C9 H9C . 0.9600 ?
    C10 C11 . 1.50(6) ?
    C10 H10A . 0.9700 ?
    C10 H10B . 0.9700 ?
    C11 C12 . 1.50(2) ?
    C11 H11A . 0.9700 ?
    C11 H11B . 0.9700 ?
    C12 H12A . 0.9600 ?
    C12 H12B . 0.9600 ?
    C12 H12C . 0.9600 ?
    C10' C11' . 1.52(10) ?
    C10' H10C . 0.9700 ?
    C10' H10D . 0.9700 ?
    C11' C12' . 1.47(5) ?
    C11' H11C . 0.9700 ?
    C11' H11D . 0.9700 ?
    C12' H12D . 0.9600 ?
    C12' H12E . 0.9600 ?
    C12' H12F . 0.9600 ?
    C13 H13 . 0.9300 ?
    C14 H14A . 0.9600 ?
    C14 H14B . 0.9600 ?
    C14 H14C . 0.9600 ?
    C15 H15A . 0.9600 ?
    C15 H15B . 0.9600 ?
    C15 H15C . 0.9600 ?
loop_
    _geom_angle_atom_site_label_1
    _geom_angle_atom_site_label_2
    _geom_angle_atom_site_label_3
    _geom_angle_site_symmetry_1
    _geom_angle_site_symmetry_3
    _geom_angle
    _geom_angle_publ_flag
    C10' N1 C10 . . 24.7(18) ?
    C10' N1 H1A . . 107.3 ?
    C10 N1 H1A . . 109.5 ?
    C10' N1 H1B . . 130.3 ?
    C10 N1 H1B . . 109.5 ?
    H1A N1 H1B . . 109.5 ?
    C10' N1 H1C . . 87.9 ?
    C10 N1 H1C . . 109.5 ?
    H1A N1 H1C . . 109.5 ?
    H1B N1 H1C . . 109.5 ?
    C10' N1 H1'A . . 113.6 ?
    C10 N1 H1'A . . 91.3 ?
    H1A N1 H1'A . . 113.6 ?
    H1B N1 H1'A . . 18.7 ?
    H1C N1 H1'A . . 121.6 ?
    C10' N1 H1'B . . 109.9 ?
    C10 N1 H1'B . . 130.6 ?
    H1A N1 H1'B . . 102.4 ?
    H1B N1 H1'B . . 93.6 ?
    H1C N1 H1'B . . 22.0 ?
    H1'A N1 H1'B . . 109.5 ?
    C10' N1 H1'C . . 104.9 ?
    C10 N1 H1'C . . 104.3 ?
    H1A N1 H1'C . . 7.2 ?
    H1B N1 H1'C . . 107.5 ?
    H1C N1 H1'C . . 116.4 ?
    H1'A N1 H1'C . . 109.5 ?
    H1'B N1 H1'C . . 109.5 ?
    C13 N2 C14 . . 121.0(7) ?
    C13 N2 C15 . . 122.2(8) ?
    C14 N2 C15 . . 116.9(7) ?
    C1 O1 C9 . . 116.2(6) ?
    O2 C1 O1 . . 125.3(7) ?
    O2 C1 C3 . . 122.2(7) ?
    O1 C1 C3 . . 112.5(7) ?
    O4 C2 O3 . . 127.5(6) ?
    O4 C2 C4 . . 116.8(6) ?
    O3 C2 C4 . . 115.7(6) ?
    C8 C3 C4 . . 119.1(6) ?
    C8 C3 C1 . . 122.7(6) ?
    C4 C3 C1 . . 118.2(6) ?
    C5 C4 C3 . . 119.2(6) ?
    C5 C4 C2 . . 122.8(6) ?
    C3 C4 C2 . . 117.9(6) ?
    C4 C5 C6 . . 121.1(6) ?
    C4 C5 Br1 . . 119.1(5) ?
    C6 C5 Br1 . . 119.7(5) ?
    C7 C6 C5 . . 119.3(6) ?
    C7 C6 Br2 . . 120.4(5) ?
    C5 C6 Br2 . . 120.2(6) ?
    C8 C7 C6 . . 119.7(6) ?
    C8 C7 Br3 . . 120.0(6) ?
    C6 C7 Br3 . . 120.3(5) ?
    C7 C8 C3 . . 121.4(6) ?
    C7 C8 Br4 . . 121.0(5) ?
    C3 C8 Br4 . . 117.5(5) ?
    O1 C9 H9A . . 109.5 ?
    O1 C9 H9B . . 109.5 ?
    H9A C9 H9B . . 109.5 ?
    O1 C9 H9C . . 109.5 ?
    H9A C9 H9C . . 109.5 ?
    H9B C9 H9C . . 109.5 ?
    N1 C10 C11 . . 106(2) ?
    N1 C10 H10A . . 110.5 ?
    C11 C10 H10A . . 110.5 ?
    N1 C10 H10B . . 110.5 ?
    C11 C10 H10B . . 110.5 ?
    H10A C10 H10B . . 108.7 ?
    C12 C11 C10 . . 105(2) ?
    C12 C11 H11A . . 110.6 ?
    C10 C11 H11A . . 110.6 ?
    C12 C11 H11B . . 110.6 ?
    C10 C11 H11B . . 110.6 ?
    H11A C11 H11B . . 108.8 ?
    N1 C10' C11' . . 106(5) ?
    N1 C10' H10C . . 110.4 ?
    C11' C10' H10C . . 110.4 ?
    N1 C10' H10D . . 110.4 ?
    C11' C10' H10D . . 110.4 ?
    H10C C10' H10D . . 108.6 ?
    C12' C11' C10' . . 119(4) ?
    C12' C11' H11C . . 107.5 ?
    C10' C11' H11C . . 107.5 ?
    C12' C11' H11D . . 107.5 ?
    C10' C11' H11D . . 107.5 ?
    H11C C11' H11D . . 107.0 ?
    C11' C12' H12D . . 109.5 ?
    C11' C12' H12E . . 109.5 ?
    H12D C12' H12E . . 109.5 ?
    C11' C12' H12F . . 109.5 ?
    H12D C12' H12F . . 109.5 ?
    H12E C12' H12F . . 109.5 ?
    O5 C13 N2 . . 124.5(8) ?
    O5 C13 H13 . . 117.7 ?
    N2 C13 H13 . . 117.7 ?
    N2 C14 H14A . . 109.5 ?
    N2 C14 H14B . . 109.5 ?
    H14A C14 H14B . . 109.5 ?
    N2 C14 H14C . . 109.5 ?
    H14A C14 H14C . . 109.5 ?
    H14B C14 H14C . . 109.5 ?
    N2 C15 H15A . . 109.5 ?
    N2 C15 H15B . . 109.5 ?
    H15A C15 H15B . . 109.5 ?
    N2 C15 H15C . . 109.5 ?
    H15A C15 H15C . . 109.5 ?
    H15B C15 H15C . . 109.5 ?
loop_
    _geom_torsion_atom_site_label_1
    _geom_torsion_atom_site_label_2
    _geom_torsion_atom_site_label_3
    _geom_torsion_atom_site_label_4
    _geom_torsion_site_symmetry_1
    _geom_torsion_site_symmetry_2
    _geom_torsion_site_symmetry_3
    _geom_torsion_site_symmetry_4
    _geom_torsion
    _geom_torsion_publ_flag
    C9 O1 C1 O2 . . . . 0.1(10) ?
    C9 O1 C1 C3 . . . . -179.8(6) ?
    O2 C1 C3 C8 . . . . -106.3(8) ?
    O1 C1 C3 C8 . . . . 73.6(8) ?
    O2 C1 C3 C4 . . . . 75.4(9) ?
    O1 C1 C3 C4 . . . . -104.8(7) ?
    C8 C3 C4 C5 . . . . -1.0(9) ?
    C1 C3 C4 C5 . . . . 177.4(6) ?
    C8 C3 C4 C2 . . . . 174.8(6) ?
    C1 C3 C4 C2 . . . . -6.9(9) ?
    O4 C2 C4 C5 . . . . 61.8(9) ?
    O3 C2 C4 C5 . . . . -118.4(7) ?
    O4 C2 C4 C3 . . . . -113.8(7) ?
    O3 C2 C4 C3 . . . . 65.9(9) ?
    C3 C4 C5 C6 . . . . 0.8(9) ?
    C2 C4 C5 C6 . . . . -174.8(6) ?
    C3 C4 C5 Br1 . . . . -175.9(4) ?
    C2 C4 C5 Br1 . . . . 8.6(8) ?
    C4 C5 C6 C7 . . . . 2.0(9) ?
    Br1 C5 C6 C7 . . . . 178.6(5) ?
    C4 C5 C6 Br2 . . . . 179.9(5) ?
    Br1 C5 C6 Br2 . . . . -3.4(7) ?
    C5 C6 C7 C8 . . . . -4.5(10) ?
    Br2 C6 C7 C8 . . . . 177.6(5) ?
    C5 C6 C7 Br3 . . . . 175.3(5) ?
    Br2 C6 C7 Br3 . . . . -2.6(8) ?
    C6 C7 C8 C3 . . . . 4.3(10) ?
    Br3 C7 C8 C3 . . . . -175.5(5) ?
    C6 C7 C8 Br4 . . . . -178.6(5) ?
    Br3 C7 C8 Br4 . . . . 1.5(7) ?
    C4 C3 C8 C7 . . . . -1.5(9) ?
    C1 C3 C8 C7 . . . . -179.9(6) ?
    C4 C3 C8 Br4 . . . . -178.7(4) ?
    C1 C3 C8 Br4 . . . . 3.0(8) ?
    C10' N1 C10 C11 . . . . 40(10) ?
    N1 C10 C11 C12 . . . . 176(2) ?
    C10 N1 C10' C11' . . . . -47(9) ?
    N1 C10' C11' C12' . . . . -141(4) ?
    C14 N2 C13 O5 . . . . -0.5(13) ?
    C15 N2 C13 O5 . . . . 179.4(8) ?
loop_
    _geom_hbond_atom_site_label_D
    _geom_hbond_atom_site_label_H
    _geom_hbond_atom_site_label_A
    _geom_hbond_site_symmetry_A
    _geom_hbond_distance_DH
    _geom_hbond_distance_HA
    _geom_hbond_distance_DA
    _geom_hbond_angle_DHA
    N1 H1A O3 . 0.89 1.87 2.757(7) 175
    N1 H1B O4 2_545 0.89 2.04 2.812(8) 144
    N1 H1C O5 1_545 0.89 1.91 2.762(8) 160
