# Supplementary material for: Propan-1-aminium 3,4,5,6-tetra­bromo-2-(meth­oxy­carbon­yl)benzoate N,N-dimethyl­formamide monosolvate
Source: Acta Crystallogr Sect E Struct Rep Online. 2011 May 7;67(Pt 6):o1356. doi: 10.1107/S1600536811016850 (PMC3120559; doi:10.1107/S1600536811016850)
Supplement: Supplementary file 2 [file e-67-o1356-Isup2.hkl]

# 
# h,k,l, Fc-squared, Fo-squared, sigma(Fo-squared) and status flag 
# 
data_I
_shelx_title ' 110218b in P2(1)/n' 
_shelx_refln_list_code          4 
_shelx_F_calc_maximum      329.86 
_exptl_crystal_F_000      1216.00 
_reflns_d_resolution_high  0.8402 
 
loop_ 
 _symmetry_equiv_pos_as_xyz 
 'x, y, z' 
 '-x+1/2, y+1/2, -z+1/2' 
 '-x, -y, -z' 
 'x-1/2, -y-1/2, z-1/2' 
 
_cell_length_a    11.8964 
_cell_length_b    10.5198 
_cell_length_c    17.3743 
_cell_angle_alpha  90.000 
_cell_angle_beta   93.188 
_cell_angle_gamma  90.000 
 
_shelx_F_squared_multiplier     1.000 
 
loop_ 
 _refln_index_h 
 _refln_index_k 
 _refln_index_l 
 _refln_F_squared_calc 
 _refln_F_squared_meas 
 _refln_F_squared_sigma 
 _refln_observed_status 
   2   0   0     1327.49     1406.38     32.97 o 
   4   0   0      390.12      380.28     29.62 o 
   6   0   0      143.02      100.93     42.14 o 
   8   0   0     1633.55     1656.83     84.07 o 
  10   0   0      465.84      456.11     87.40 o 
  12   0   0        9.48       74.36    117.52 o 
   1   1   0       22.46       78.52     11.35 o 
   2   1   0       67.83      292.12     41.45 o 
   3   1   0      114.39      137.67     15.21 o 
   4   1   0    10535.56    10088.44    127.20 o 
   5   1   0    11820.29    12114.30    153.33 o 
   6   1   0        7.80       12.28     28.50 o 
   7   1   0    11931.72    12025.20    159.75 o 
   8   1   0     3570.44     3569.03     75.05 o 
   9   1   0     2815.51     2692.35     74.08 o 
  10   1   0      762.44      842.49     63.89 o 
  11   1   0      964.37     1135.95     83.22 o 
  12   1   0      321.38      265.94    107.75 o 
  13   1   0        0.71      242.03    141.97 o 
  14   1   0       65.24      526.53    253.20 o 
   0   2   0     3847.45     4353.05    139.43 o 
   1   2   0      766.79      939.99     43.80 o 
   2   2   0     9721.60    10144.64    175.48 o 
   3   2   0    16086.66    17570.57    365.85 o 
   4   2   0    27185.96    27653.20    566.07 o 
   5   2   0     1916.87     1962.30     50.85 o 
   6   2   0     8615.53     8079.56    125.03 o 
   7   2   0     2274.47     2226.25     60.59 o 
   8   2   0       43.87       12.68     42.73 o 
   9   2   0      373.92      385.64     52.97 o 
  10   2   0      293.72      276.66     66.78 o 
  11   2   0       22.86       87.95     96.98 o 
  12   2   0       17.32       57.80    108.43 o 
  13   2   0      235.83      287.49    160.26 o 
   1   3   0    10159.70    10661.29    161.88 o 
   2   3   0      590.94      715.94     31.10 o 
   3   3   0      524.32      520.45     47.01 o 
   4   3   0       16.32       -9.02     24.62 o 
   5   3   0     3015.41     3411.82     66.97 o 
   6   3   0     5332.11     5612.44    124.67 o 
   7   3   0     1017.48     1129.48     52.15 o 
   8   3   0      265.55      334.56     64.91 o 
   9   3   0     3367.77     3074.08    105.43 o 
  10   3   0        0.07       50.49     75.90 o 
  11   3   0     5047.35     5424.03    171.62 o 
  12   3   0        5.47      146.79    109.10 o 
  13   3   0      103.31      218.53    129.49 o 
   0   4   0    10358.13    11059.34    240.77 o 
   1   4   0    22580.28    24964.78    422.84 o 
   2   4   0     4806.02     4677.85    108.21 o 
   3   4   0    13351.29    13835.17    196.99 o 
   4   4   0    12478.01    12383.05    200.75 o 
   5   4   0        5.38       89.38     33.87 o 
   6   4   0     5744.54     5868.54    117.78 o 
   7   4   0     1311.86     1346.81     72.50 o 
   8   4   0        1.74       52.76     63.29 o 
   9   4   0       56.77      110.27     75.80 o 
  10   4   0      117.31      245.66    106.57 o 
  11   4   0      378.11      389.45    100.43 o 
  12   4   0      287.20      471.69    127.59 o 
  13   4   0       20.83      253.13    139.84 o 
   1   5   0      789.24      838.51     55.75 o 
   2   5   0     5016.71     4824.49    110.74 o 
   3   5   0     7220.37     7217.93    113.40 o 
   4   5   0     3531.81     3483.46     72.74 o 
   5   5   0     8445.57     8181.32    149.04 o 
   6   5   0       88.33      112.28     57.60 o 
   7   5   0     2070.89     2004.86     86.43 o 
   8   5   0     2951.61     2902.12    118.97 o 
   9   5   0      201.85      335.88     77.67 o 
  10   5   0        1.56      -51.76    113.40 o 
  11   5   0     1021.94     1185.93    129.02 o 
  12   5   0       34.53      112.75    120.49 o 
   0   6   0    26760.90    26250.94    553.22 o 
   1   6   0      793.80      875.21     47.18 o 
   2   6   0     2730.93     2719.39     90.71 o 
   3   6   0      519.91      507.59     47.95 o 
   4   6   0        2.65       61.55     53.01 o 
   5   6   0     3510.10     3259.68     94.18 o 
   6   6   0      874.17     1103.99     75.23 o 
   7   6   0     1068.79      987.06     88.87 o 
   8   6   0      484.98      606.93     78.24 o 
   9   6   0        4.73       10.72     90.19 o 
  10   6   0      266.37      336.31    114.95 o 
  11   6   0      384.86      687.61    127.75 o 
  12   6   0        0.89        5.00    139.70 o 
   1   7   0     1668.71     1645.14     66.70 o 
   2   7   0     3614.10     4122.13    134.21 o 
   3   7   0      409.17      393.18     71.17 o 
   4   7   0       20.36      -37.31     72.28 o 
   5   7   0      719.30      697.80     75.22 o 
   6   7   0       96.64      251.51     74.33 o 
   7   7   0      427.45      524.92     82.48 o 
   8   7   0      212.28      157.25    101.81 o 
   9   7   0     1073.20     1158.32    123.55 o 
  10   7   0      126.10      138.67    129.66 o 
  11   7   0      190.15      418.10    130.14 o 
   0   8   0     1661.84     1537.18    106.43 o 
   1   8   0       65.80      147.19     73.49 o 
   2   8   0     1833.29     1871.04    122.91 o 
   3   8   0      326.63      282.94     80.41 o 
   4   8   0     2197.48     2145.93    107.79 o 
   5   8   0       12.58       10.72     86.40 o 
   6   8   0      589.50      769.77    101.83 o 
   7   8   0      155.41      111.94     97.61 o 
   8   8   0      611.57      568.27    136.76 o 
   9   8   0       12.94      -49.87    135.39 o 
  10   8   0       78.67      170.90    247.67 o 
   1   9   0       18.94        1.68     82.01 o 
   2   9   0        5.22       15.38     98.72 o 
   3   9   0       17.57      106.08     89.86 o 
   4   9   0       88.25      107.49     87.55 o 
   5   9   0       94.54       10.86     99.31 o 
   6   9   0     2358.68     2667.06    133.08 o 
   7   9   0        2.69      111.77    128.25 o 
   8   9   0       75.76       30.48    134.12 o 
   9   9   0      379.24      261.97    110.20 o 
   0  10   0      422.09      622.30    197.79 o 
   1  10   0      538.91      775.90    141.92 o 
   2  10   0     1208.34      954.73    146.48 o 
   3  10   0       58.20       86.52    103.42 o 
   4  10   0      213.92      219.66    109.34 o 
   5  10   0      168.42      303.06    116.12 o 
   6  10   0      566.27      313.09    115.78 o 
   7  10   0        5.15     -120.95    184.02 o 
   8  10   0       21.25      143.51    164.25 o 
   1  11   0      937.64     1328.63    167.38 o 
   2  11   0       46.91      162.87    132.13 o 
   3  11   0      432.15      378.00    159.13 o 
   4  11   0        5.56       15.67    163.61 o 
   5  11   0      261.60      295.06    131.37 o 
   6  11   0       21.60      -32.71    169.73 o 
   0  12   0      313.95      568.30    243.91 o 
   1  12   0      140.65      242.23    290.56 o 
   2  12   0      116.91       50.62    171.46 o 
   3  12   0        3.09      106.09    172.59 o 
   4  12   0        2.64      105.42    174.76 o 
 -13   0   1      642.89      735.49    230.61 o 
 -11   0   1      191.68      123.28     95.25 o 
  -9   0   1     8198.94     7682.24    173.76 o 
  -7   0   1     5667.06     5448.27    124.92 o 
  -5   0   1     5038.85     4796.49    102.15 o 
  -3   0   1    58273.02    61442.70   1010.52 o 
   3   0   1    59465.48    60554.91    994.46 o 
   5   0   1    18854.57    18680.37    321.20 o 
   7   0   1     4151.84     3892.57    101.65 o 
   9   0   1     1701.54     1663.48    100.81 o 
  11   0   1      650.79      742.41    101.35 o 
 -14   1   1       11.48       51.30    250.61 o 
 -13   1   1      295.91      503.47    155.58 o 
 -12   1   1     1055.44     1019.56     84.95 o 
 -11   1   1      101.61        5.37     73.89 o 
 -10   1   1      376.30      324.36     59.83 o 
  -9   1   1      110.49       56.37     49.34 o 
  -8   1   1       10.75      -36.41     42.77 o 
  -7   1   1       55.56      132.96     36.19 o 
  -6   1   1     7966.69     8089.59    113.42 o 
  -5   1   1    11849.21    12733.12    161.14 o 
  -4   1   1      726.81      691.32     25.70 o 
  -3   1   1        4.34        3.07     14.66 o 
  -2   1   1    15035.16    16578.16    241.88 o 
  -1   1   1    42061.64    45801.80   1640.44 o 
   0   1   1      291.54      463.34     29.53 o 
   1   1   1      949.11      912.20     29.88 o 
   2   1   1     5223.39     5608.86     87.02 o 
   3   1   1      998.96     1055.56     26.11 o 
   4   1   1    16675.07    17172.45    207.24 o 
   5   1   1    14957.16    14869.30    183.99 o 
   6   1   1     6362.08     6430.28    111.94 o 
   7   1   1      483.97      532.26     39.71 o 
   8   1   1      454.89      499.81     46.65 o 
   9   1   1      860.98      954.50     81.84 o 
  10   1   1     4330.16     4294.96     95.21 o 
  11   1   1     1086.77     1102.10     78.10 o 
  12   1   1       65.72     -174.16    131.49 o 
  13   1   1       29.69      -60.08    143.21 o 
  14   1   1       89.53      158.96    238.50 o 
 -13   2   1       12.72      -13.47    125.82 o 
 -12   2   1      546.29      611.55    119.26 o 
 -11   2   1        4.29       71.28     87.90 o 
 -10   2   1      660.71      594.40     72.06 o 
  -9   2   1     1242.81     1207.38     78.74 o 
  -8   2   1      623.67      635.62     48.30 o 
  -7   2   1    16594.47    15173.79    196.35 o 
  -6   2   1     7963.30     7567.48    108.19 o 
  -5   2   1    20546.08    20092.34    267.82 o 
  -4   2   1     3901.14     3883.35     95.37 o 
  -3   2   1     2124.35     2452.33     82.60 o 
  -2   2   1    15861.04    16180.54    281.05 o 
  -1   2   1    25719.08    30044.04    508.23 o 
   0   2   1     1175.73     1121.92     34.56 o 
   1   2   1     3413.24     3633.78     69.82 o 
   2   2   1    10204.52    10874.46    218.13 o 
   3   2   1     8590.38     8069.65    198.54 o 
   4   2   1     4194.12     4233.05    109.11 o 
   5   2   1    13656.54    13854.98    295.52 o 
   6   2   1     9336.06     9619.83    151.44 o 
   7   2   1      421.07      435.08     38.02 o 
   8   2   1      706.74      751.26     49.18 o 
   9   2   1      212.91      281.85     49.97 o 
  10   2   1      416.75      546.93     90.50 o 
  11   2   1       98.10      267.11     97.13 o 
  12   2   1      219.75      466.96    113.57 o 
  13   2   1      338.22      568.03    323.80 o 
 -13   3   1      346.23      525.61    130.01 o 
 -12   3   1     2462.95     2929.82    150.62 o 
 -11   3   1       46.46      200.41    103.00 o 
 -10   3   1     3279.81     3179.73    172.53 o 
  -9   3   1      204.70      171.16     70.82 o 
  -8   3   1     2783.52     2764.94    133.62 o 
  -7   3   1      192.74      173.36     41.02 o 
  -6   3   1     3326.42     3441.76     74.21 o 
  -5   3   1      235.89      280.75     30.16 o 
  -4   3   1    10397.54    10612.26    149.06 o 
  -3   3   1     1829.85     1581.55     50.79 o 
  -2   3   1    23290.61    23693.76    748.51 o 
  -1   3   1      410.54      473.54     39.45 o 
   0   3   1     3355.61     3488.32     62.01 o 
   1   3   1       40.30       90.67     31.99 o 
   2   3   1    21179.37    22368.05    523.22 o 
   3   3   1     5245.10     5200.55     81.34 o 
   4   3   1     7708.66     7942.20    324.96 o 
   5   3   1        0.21       14.32     29.06 o 
   6   3   1      902.10     1001.38     48.84 o 
   7   3   1     1563.71     1707.57     56.11 o 
   8   3   1     7232.98     6986.98    111.71 o 
   9   3   1       83.03       68.05     67.65 o 
  10   3   1     1954.14     2101.25    112.13 o 
  11   3   1       31.41      130.26    101.02 o 
  12   3   1     1532.35     1782.83    148.33 o 
  13   3   1       96.83      -41.31    170.25 o 
 -13   4   1        0.98      233.57    132.96 o 
 -12   4   1       90.18      174.96    111.20 o 
 -11   4   1      294.87      529.01    145.84 o 
 -10   4   1      890.61      939.78     95.24 o 
  -9   4   1      731.55      611.54     78.71 o 
  -8   4   1      678.98      751.83     87.10 o 
  -7   4   1      535.13      538.71     65.45 o 
  -6   4   1     4724.96     4666.58    139.68 o 
  -5   4   1    13538.58    13145.45    185.42 o 
  -4   4   1     1048.55     1204.41     53.42 o 
  -3   4   1      486.85      540.63     31.41 o 
  -2   4   1     2312.06     2350.58     70.29 o 
  -1   4   1    40457.39    41946.86    699.02 o 
   0   4   1       44.40       59.87     23.88 o 
   1   4   1      132.62      117.14     39.15 o 
   2   4   1     2627.03     2828.77     64.83 o 
   3   4   1       17.75       35.90     30.97 o 
   4   4   1      110.35       84.48     32.30 o 
   5   4   1    13579.72    13440.76    320.72 o 
   6   4   1      964.61     1113.44     50.95 o 
   7   4   1       94.24      126.62     58.80 o 
   8   4   1      779.82      762.98    111.94 o 
   9   4   1      928.81     1138.97     99.00 o 
  10   4   1     1702.71     1695.49    114.97 o 
  11   4   1        9.78      -99.64    110.48 o 
  12   4   1      361.85      303.31    117.28 o 
  13   4   1      394.10      600.63    132.13 o 
 -12   5   1      290.05      380.38    125.22 o 
 -11   5   1      177.21      234.50    104.42 o 
 -10   5   1      870.75      668.60    108.27 o 
  -9   5   1       39.31      -52.32     78.81 o 
  -8   5   1     1931.72     2125.71     93.09 o 
  -7   5   1     1998.45     2050.00     84.39 o 
  -6   5   1      222.88      175.93     57.50 o 
  -5   5   1     2495.05     2429.84    107.14 o 
  -4   5   1       81.59      124.65     40.78 o 
  -3   5   1      716.91      818.93     44.63 o 
  -2   5   1      891.04      998.71     55.21 o 
  -1   5   1     4113.94     4146.39     95.83 o 
   0   5   1     5239.44     4926.67    107.21 o 
   1   5   1      274.56      305.06     30.06 o 
   2   5   1     1080.54     1195.40     51.32 o 
   3   5   1       23.65       58.06     41.42 o 
   4   5   1    11406.35    11531.34    326.45 o 
   5   5   1     6933.56     6623.15    186.86 o 
   6   5   1     5454.22     4931.01    114.07 o 
   7   5   1       50.98       25.33     59.84 o 
   8   5   1      196.60      280.16     68.48 o 
   9   5   1      801.21      694.78    137.91 o 
  10   5   1      635.92      868.52    123.32 o 
  11   5   1       18.99       49.92     94.23 o 
  12   5   1      167.93      132.20    131.65 o 
 -12   6   1       70.68       12.12    140.81 o 
 -11   6   1       82.92       72.88    124.19 o 
 -10   6   1      546.93      399.47    188.63 o 
  -9   6   1     1563.13     1559.78    100.35 o 
  -8   6   1      481.75      453.84     79.67 o 
  -7   6   1      974.55     1080.88     79.88 o 
  -6   6   1       17.80       47.35     59.86 o 
  -5   6   1      423.96      597.26     73.74 o 
  -4   6   1     3992.28     3985.66    113.75 o 
  -3   6   1     5578.37     5339.47    178.08 o 
  -2   6   1     2229.06     2206.47     85.24 o 
  -1   6   1     8316.24     8405.92    169.69 o 
   0   6   1      210.73      327.40     50.63 o 
   1   6   1     7745.55     7914.53    202.12 o 
   2   6   1     1832.53     1714.00     54.21 o 
   3   6   1     1840.06     1771.97     72.77 o 
   4   6   1     1437.93     1660.94     81.17 o 
   5   6   1     3415.48     3531.94     95.46 o 
   6   6   1      100.01      120.55     60.12 o 
   7   6   1      810.60      696.73     71.50 o 
   8   6   1      200.64      209.00     77.73 o 
   9   6   1        6.33      -32.49    168.89 o 
  10   6   1      130.97      214.65    113.23 o 
  11   6   1        2.68       -8.04    121.16 o 
  12   6   1       38.89      141.42    133.46 o 
 -11   7   1      122.35      426.07    167.72 o 
 -10   7   1      137.13       59.74    136.92 o 
  -9   7   1       60.81       -5.99    126.78 o 
  -8   7   1      134.47      246.31     98.29 o 
  -7   7   1     1101.61     1006.23    101.42 o 
  -6   7   1     2760.46     2795.48    115.28 o 
  -5   7   1      132.27      138.60     75.26 o 
  -4   7   1      598.07      669.65     82.46 o 
  -3   7   1      633.83      594.77     75.61 o 
  -2   7   1      808.24      835.77     74.00 o 
  -1   7   1      346.48      404.41     59.44 o 
   0   7   1     3278.19     3217.83     85.87 o 
   1   7   1     4291.89     4155.46     96.49 o 
   2   7   1     1798.05     1923.21     91.73 o 
   3   7   1     2603.65     2418.43     87.24 o 
   4   7   1      227.50      219.86     60.47 o 
   5   7   1      241.78      221.84     71.79 o 
   6   7   1     1535.71     1537.43     86.70 o 
   7   7   1       40.26       34.04     66.64 o 
   8   7   1       67.10      173.34    100.26 o 
   9   7   1      438.83      387.05    165.74 o 
  10   7   1     1552.62     1734.22    139.29 o 
  11   7   1       78.60      -53.63    125.25 o 
 -10   8   1      201.57      307.77    160.52 o 
  -9   8   1      177.91       16.44    134.47 o 
  -8   8   1       66.29      -63.08     94.46 o 
  -7   8   1     3264.52     3354.91    137.94 o 
  -6   8   1       71.00      178.06     87.84 o 
  -5   8   1     1528.60     1781.71    107.40 o 
  -4   8   1      229.62      315.40     81.97 o 
  -3   8   1        3.70       42.91     69.23 o 
  -2   8   1       10.77       12.90    116.02 o 
  -1   8   1      762.17      691.52     70.29 o 
   0   8   1      893.31     1091.41     83.54 o 
   1   8   1     5199.28     4956.39    136.06 o 
   2   8   1        8.07       23.51     80.09 o 
   3   8   1     1255.67     1448.47     91.80 o 
   4   8   1      634.91      570.78     79.37 o 
   5   8   1      407.10      325.83     72.84 o 
   6   8   1      647.81      796.21     98.67 o 
   7   8   1      273.92      178.63     62.13 o 
   8   8   1       94.23       78.73    111.62 o 
   9   8   1       12.57       68.81    115.45 o 
  10   8   1        5.12       84.11    123.13 o 
  -9   9   1      104.67      135.28    129.28 o 
  -8   9   1        9.24      -85.61    225.67 o 
  -7   9   1      223.51      202.34    105.77 o 
  -6   9   1      791.98      793.85    107.98 o 
  -5   9   1      405.82      267.92     97.07 o 
  -4   9   1       39.11       68.45     95.09 o 
  -3   9   1     5321.94     5045.31    156.83 o 
  -2   9   1      324.87      320.91     68.60 o 
  -1   9   1       95.25      183.91    120.44 o 
   0   9   1      602.76      662.67    119.26 o 
   1   9   1      120.88      213.53     83.70 o 
   2   9   1      131.98       45.30     84.63 o 
   3   9   1      245.89      265.14     93.50 o 
   4   9   1       12.50       49.53    114.20 o 
   5   9   1        4.46       80.23     92.16 o 
   6   9   1       20.51      174.14    130.72 o 
   7   9   1     1481.82     1719.35    164.81 o 
   8   9   1      381.98      165.11    138.58 o 
   9   9   1        9.54      149.14    191.67 o 
  -8  10   1       72.09      268.68    151.28 o 
  -7  10   1       10.65      -60.85    139.38 o 
  -6  10   1       48.62       53.77    117.30 o 
  -5  10   1      170.24      280.36    112.55 o 
  -4  10   1      291.35      470.65    110.19 o 
  -3  10   1       14.71      121.87     98.26 o 
  -2  10   1       42.00      279.87    136.86 o 
  -1  10   1     1913.50     2135.83    161.37 o 
   0  10   1     1805.87     1982.00    295.97 o 
   1  10   1       53.61      239.39    135.97 o 
   2  10   1        0.28       15.06    126.85 o 
   3  10   1       81.76       22.97    106.22 o 
   4  10   1      229.19      230.67    112.27 o 
   5  10   1      459.85      604.61    132.66 o 
   6  10   1      130.48      105.54    179.67 o 
   7  10   1       19.98     -202.18    141.21 o 
   8  10   1      127.50      177.21    195.96 o 
  -6  11   1        2.04      -64.20    115.61 o 
  -5  11   1        2.63       98.52    127.92 o 
  -4  11   1       65.53      172.37    162.02 o 
  -3  11   1        6.97      -45.57    159.90 o 
  -2  11   1        8.10      144.32    153.38 o 
  -1  11   1       94.12      262.83    136.23 o 
   0  11   1      947.42     1220.47    162.69 o 
   1  11   1      197.23      381.47    145.49 o 
   2  11   1       41.12       54.29    171.90 o 
   3  11   1        4.56      133.81    150.00 o 
   4  11   1      497.51      872.71    128.59 o 
   5  11   1      196.83       89.46    150.36 o 
   6  11   1       90.95       64.56    161.02 o 
  -4  12   1      148.50       90.29    165.80 o 
  -3  12   1       16.90       14.59    174.97 o 
  -2  12   1      116.04      270.17    176.97 o 
  -1  12   1      435.94      324.36    150.85 o 
   0  12   1        8.52       89.62    166.99 o 
   1  12   1        1.92      248.98    166.99 o 
   2  12   1        6.11       92.67    171.62 o 
   3  12   1        9.76      207.34    174.87 o 
 -12   0   2      747.37      897.19    157.72 o 
 -10   0   2      111.74       71.37     79.28 o 
  -8   0   2       45.81       22.08     60.57 o 
  -6   0   2    30992.01    30060.63    511.79 o 
  -4   0   2     1133.13     1122.13     50.04 o 
  -2   0   2     1342.17     1294.42     57.36 o 
   2   0   2      115.75      253.79     37.30 o 
   4   0   2    74344.18    76491.96   1256.28 o 
   6   0   2     4296.23     3926.27     96.66 o 
   8   0   2     1502.63     1539.44     83.95 o 
  10   0   2     2292.90     2266.44    109.49 o 
  12   0   2      354.01      533.19    147.43 o 
 -14   1   2      102.78      349.92    262.50 o 
 -13   1   2      505.23      521.35    241.67 o 
 -12   1   2       32.30      160.61     88.85 o 
 -11   1   2     2071.61     2099.56     94.60 o 
 -10   1   2     1277.80     1438.07     81.24 o 
  -9   1   2      318.65      414.44     53.55 o 
  -8   1   2      576.60      545.72     46.30 o 
  -7   1   2     1593.53     1605.69     53.79 o 
  -6   1   2     1139.08     1054.68     41.05 o 
  -5   1   2     1225.48     1314.85     41.44 o 
  -4   1   2    14050.10    14011.15    173.75 o 
  -3   1   2     5838.28     6491.25     93.51 o 
  -2   1   2     1686.08     1628.98     57.71 o 
  -1   1   2      952.48     1203.27     47.76 o 
   0   1   2    13523.20    14297.87    413.34 o 
   1   1   2     1599.33     1627.17     37.78 o 
   2   1   2    17229.09    18255.30    425.90 o 
   3   1   2    35169.08    37998.99    444.40 o 
   4   1   2      596.24      543.30     25.09 o 
   5   1   2     2471.55     2422.37     48.65 o 
   6   1   2       22.69       77.91     30.64 o 
   7   1   2      880.11      939.56     44.33 o 
   8   1   2     2280.91     2575.25     68.79 o 
   9   1   2     6445.23     6229.48    117.72 o 
  10   1   2      680.65      796.66     65.26 o 
  11   1   2     2301.42     2301.00     96.72 o 
  12   1   2       47.47        7.74    119.49 o 
  13   1   2      327.97      492.53    157.95 o 
 -13   2   2      159.98       89.58    204.79 o 
 -12   2   2        0.73       80.44     96.85 o 
 -11   2   2      525.75      496.64     90.24 o 
 -10   2   2      111.31       44.99     76.36 o 
  -9   2   2       89.36       39.97     66.39 o 
  -8   2   2     4788.24     4509.41     94.78 o 
  -7   2   2      203.46      299.34     52.65 o 
  -6   2   2     3454.74     3230.84     69.60 o 
  -5   2   2     2153.67     2070.36     69.16 o 
  -4   2   2     3731.77     3823.73     65.63 o 
  -3   2   2    31589.19    33175.70    556.82 o 
  -2   2   2   108805.09   115445.10   1893.66 o 
  -1   2   2    28171.11    30812.46    512.24 o 
   0   2   2    33156.10    34987.81    499.28 o 
   1   2   2    22712.67    24649.63    510.23 o 
   2   2   2     4309.44     4707.43     99.30 o 
   3   2   2     9928.77    10526.69    265.20 o 
   4   2   2       65.01       65.23     21.42 o 
   5   2   2      217.23      201.61     26.91 o 
   6   2   2      994.42     1015.51     49.92 o 
   7   2   2    11130.03    10883.44    147.10 o 
   8   2   2      920.43     1019.00     50.67 o 
   9   2   2      151.84      161.21     50.25 o 
  10   2   2     1256.93     1406.24     81.07 o 
  11   2   2      733.47      755.87     98.32 o 
  12   2   2       41.96       67.25    136.65 o 
  13   2   2        9.20      186.14    145.44 o 
 -13   3   2      177.71      379.99    127.40 o 
 -12   3   2      411.28      377.54    117.49 o 
 -11   3   2        4.70      -19.15     95.90 o 
 -10   3   2      455.59      620.54     90.09 o 
  -9   3   2      138.66       85.88     71.50 o 
  -8   3   2        7.00      -16.44     62.90 o 
  -7   3   2    16071.58    15095.39    246.00 o 
  -6   3   2        4.20        1.81     33.34 o 
  -5   3   2     3013.31     2938.65     74.35 o 
  -4   3   2      977.99     1136.06     50.67 o 
  -3   3   2     1879.36     1674.60     58.93 o 
  -2   3   2     5180.76     5332.93    108.07 o 
  -1   3   2    47375.62    49876.56    710.91 o 
   0   3   2     2620.45     2705.01     76.71 o 
   1   3   2     2700.06     2730.31     68.38 o 
   2   3   2       38.05        2.69     22.94 o 
   3   3   2       30.67       43.38     27.45 o 
   4   3   2     5070.43     5276.28     86.84 o 
   5   3   2    12088.45    11725.43    279.70 o 
   6   3   2      560.19      620.43     53.79 o 
   7   3   2        5.52       -8.79     38.76 o 
   8   3   2      549.90      625.75     54.56 o 
   9   3   2     3328.24     2972.06    113.36 o 
  10   3   2      705.82      662.33     92.04 o 
  11   3   2       59.35      192.27    106.18 o 
  12   3   2      196.53      384.22    151.07 o 
  13   3   2      257.71      431.82    166.81 o 
 -13   4   2        1.30      213.42    132.49 o 
 -12   4   2      147.57      297.85    123.33 o 
 -11   4   2        3.17       38.55     93.45 o 
 -10   4   2      206.74      219.91     86.77 o 
  -9   4   2      227.24      239.10     78.18 o 
  -8   4   2     7317.54     7077.14    147.34 o 
  -7   4   2        1.31       80.12     72.31 o 
  -6   4   2      937.27      959.08     62.87 o 
  -5   4   2      118.52      117.72     48.17 o 
  -4   4   2      942.41     1066.09     58.01 o 
  -3   4   2     3609.57     3469.55    160.05 o 
  -2   4   2    15509.17    15754.58    518.41 o 
  -1   4   2       48.48       43.52     36.19 o 
   0   4   2    23918.57    24603.57    358.38 o 
   1   4   2     3428.07     3405.59     84.79 o 
   2   4   2    18929.83    19878.85    619.68 o 
   3   4   2     1690.13     1628.17    112.81 o 
   4   4   2       30.01       41.12     34.68 o 
   5   4   2     3090.13     3170.73     70.65 o 
   6   4   2     2131.65     2219.43    119.99 o 
   7   4   2     3664.34     3479.53     96.34 o 
   8   4   2      111.24       84.57     75.10 o 
   9   4   2      408.96      562.55     94.85 o 
  10   4   2      462.98      468.66     92.83 o 
  11   4   2      734.18      623.34    111.54 o 
  12   4   2       35.20       53.89    118.73 o 
  13   4   2       47.99       22.03    151.43 o 
 -12   5   2        0.41      187.09    158.83 o 
 -11   5   2     1540.66     1609.85    134.12 o 
 -10   5   2      121.91      172.42     88.51 o 
  -9   5   2      217.20      282.65     82.32 o 
  -8   5   2      324.15      371.53     75.67 o 
  -7   5   2     1574.49     1628.53    134.98 o 
  -6   5   2      217.08      168.87     69.37 o 
  -5   5   2     1937.66     1892.15     87.50 o 
  -4   5   2     5189.80     5086.51    158.94 o 
  -3   5   2      499.58      390.06     36.29 o 
  -2   5   2       38.09        9.09     43.27 o 
  -1   5   2        8.57       16.21     42.85 o 
   0   5   2     4287.95     3862.67    142.18 o 
   1   5   2     3268.52     3752.14     87.42 o 
   2   5   2       41.54       15.89     29.53 o 
   3   5   2     9970.73    10001.48    147.68 o 
   4   5   2       52.52       74.71     39.34 o 
   5   5   2     3643.38     3589.74     92.97 o 
   6   5   2     2786.63     2505.37     83.68 o 
   7   5   2     1472.11     1512.53     76.02 o 
   8   5   2      786.90      878.64     94.03 o 
   9   5   2     5138.27     5672.35    178.38 o 
  10   5   2       54.93       79.78    106.09 o 
  11   5   2      669.97      656.58    121.88 o 
  12   5   2      421.05      498.10    133.22 o 
 -12   6   2      342.98      533.17    167.82 o 
 -11   6   2       37.88       94.51    146.50 o 
 -10   6   2        1.52       -8.07    102.35 o 
  -9   6   2       92.88      132.62     95.02 o 
  -8   6   2      502.73      557.52     90.02 o 
  -7   6   2       15.41       26.37     77.95 o 
  -6   6   2     3989.15     3486.46    119.30 o 
  -5   6   2      186.76      199.36     56.53 o 
  -4   6   2       27.36       47.64     59.87 o 
  -3   6   2      267.20      183.46     61.10 o 
  -2   6   2     9639.15     9852.01    194.72 o 
  -1   6   2     4656.69     4855.75    116.35 o 
   0   6   2        0.47       16.58     53.17 o 
   1   6   2      202.33      238.93     56.03 o 
   2   6   2     9176.10     9121.77    232.12 o 
   3   6   2       13.82       58.55     44.64 o 
   4   6   2     9708.01     9861.61    154.04 o 
   5   6   2     3037.36     3058.06     92.46 o 
   6   6   2     1421.03     1274.40    171.83 o 
   7   6   2      124.15       76.87     72.87 o 
   8   6   2     1294.38     1162.08    102.90 o 
   9   6   2      104.71      -35.17     93.74 o 
  10   6   2      171.23      201.01    106.52 o 
  11   6   2      199.67      319.75    124.28 o 
  12   6   2        9.87      137.32    133.68 o 
 -11   7   2      563.58      673.29    160.10 o 
 -10   7   2      440.86      604.26    155.04 o 
  -9   7   2      483.90      581.49    116.80 o 
  -8   7   2     1574.57     1525.12    150.64 o 
  -7   7   2       16.48       72.75     78.86 o 
  -6   7   2      858.14     1012.03     95.49 o 
  -5   7   2      328.14      334.58     75.32 o 
  -4   7   2        1.87       91.39     64.66 o 
  -3   7   2       11.49      -23.18     64.13 o 
  -2   7   2      444.71      581.94     69.78 o 
  -1   7   2        2.58      -11.46     61.20 o 
   0   7   2     1104.21     1036.02     64.46 o 
   1   7   2     1059.60      995.50    127.10 o 
   2   7   2     3978.19     3688.29     99.43 o 
   3   7   2     7726.85     7516.93    185.79 o 
   4   7   2      447.57      581.09    107.43 o 
   5   7   2       36.78       60.59     67.25 o 
   6   7   2     1085.21     1170.84     84.72 o 
   7   7   2        0.62       36.18     83.72 o 
   8   7   2       31.88      -25.29     97.35 o 
   9   7   2      597.28      578.56    115.71 o 
  10   7   2       32.85       87.31    158.24 o 
  11   7   2      186.28      201.86    132.32 o 
 -10   8   2      192.00      262.46    160.77 o 
  -9   8   2        4.64      175.40    148.33 o 
  -8   8   2      290.75      342.92    110.02 o 
  -7   8   2        2.65      100.07     95.53 o 
  -6   8   2     2247.43     2299.33    114.72 o 
  -5   8   2      121.18      261.79     90.00 o 
  -4   8   2     1033.39      931.00    128.27 o 
  -3   8   2     1819.00     1850.24    106.16 o 
  -2   8   2     5720.12     5160.18    140.79 o 
  -1   8   2       28.72       77.65     61.00 o 
   0   8   2      513.92      412.24     74.67 o 
   1   8   2      245.48      146.48     76.58 o 
   2   8   2      810.87      932.91     82.76 o 
   3   8   2       38.92       51.12     69.31 o 
   4   8   2      888.49      858.35     81.65 o 
   5   8   2       39.27        4.71     76.46 o 
   6   8   2      307.26      330.27     97.76 o 
   7   8   2      699.82      737.49    110.29 o 
   8   8   2      545.30      753.39    109.73 o 
   9   8   2      206.15      304.87    128.86 o 
  10   8   2       20.37      118.68    116.66 o 
  -9   9   2       41.08      -46.48    101.66 o 
  -8   9   2      123.14      269.42    114.88 o 
  -7   9   2      215.82      260.50    111.63 o 
  -6   9   2      108.13      185.60     99.93 o 
  -5   9   2      829.29      800.82    261.48 o 
  -4   9   2       25.51      -23.03     95.80 o 
  -3   9   2       81.26      296.27     93.37 o 
  -2   9   2     4720.24     4836.56    169.84 o 
  -1   9   2      956.28      657.79    168.84 o 
   0   9   2      642.05      640.27    108.36 o 
   1   9   2      206.93      537.03    157.09 o 
   2   9   2       66.07       49.22     89.51 o 
   3   9   2      701.83      752.30     97.60 o 
   4   9   2      892.68      875.89    116.80 o 
   5   9   2      342.49      275.60     96.03 o 
   6   9   2       70.46       66.18    119.73 o 
   7   9   2      194.87      169.69    111.58 o 
   8   9   2        7.83      124.69    115.54 o 
   9   9   2      138.13      261.11    151.53 o 
  -8  10   2      362.62      501.48    157.59 o 
  -7  10   2       28.51       86.74    126.08 o 
  -6  10   2      117.91      114.44    113.15 o 
  -5  10   2      145.52       98.73    102.31 o 
  -4  10   2        7.30       40.15     96.91 o 
  -3  10   2      376.44      460.79    138.17 o 
  -2  10   2      821.20      886.60    155.78 o 
  -1  10   2      141.22      233.93    133.14 o 
   0  10   2      423.35      516.47    132.46 o 
   1  10   2      181.69      254.66    126.73 o 
   2  10   2      572.10      835.15    108.10 o 
   3  10   2      268.53      241.94    103.91 o 
   4  10   2       64.15       63.32     83.45 o 
   5  10   2      539.46      497.88    141.89 o 
   6  10   2      402.04      401.81    162.16 o 
   7  10   2        0.01       64.29    157.31 o 
   8  10   2       50.10       64.39    170.43 o 
  -6  11   2        4.53      -36.99    129.59 o 
  -5  11   2      115.83       77.75    163.29 o 
  -4  11   2      122.95      104.72    215.67 o 
  -3  11   2       10.80      139.89    150.46 o 
  -2  11   2       31.96      -79.80    155.07 o 
  -1  11   2      116.99      206.56    146.02 o 
   0  11   2       47.42      360.76    194.90 o 
   1  11   2      239.71      411.46    153.18 o 
   2  11   2       12.67      120.09    156.97 o 
   3  11   2        0.67       85.57    153.90 o 
   4  11   2      238.42      292.42    156.80 o 
   5  11   2      295.88      262.02    193.49 o 
   6  11   2       40.54      167.47    175.33 o 
  -3  12   2       10.45      128.34    173.58 o 
  -2  12   2        4.93       71.50    170.40 o 
  -1  12   2      121.19      189.95    176.97 o 
   0  12   2      107.01        1.18    173.88 o 
   1  12   2        5.48     -139.03    154.42 o 
   2  12   2       81.42      323.67    176.50 o 
   3  12   2        0.66       50.12    250.73 o 
 -13   0   3      134.06      263.76    163.80 o 
 -11   0   3      156.01       85.72    129.84 o 
  -9   0   3     6326.23     6150.26    157.69 o 
  -7   0   3     9494.87     9000.39    182.90 o 
  -5   0   3    26210.07    25464.60    435.94 o 
  -3   0   3    23345.98    22980.27    483.10 o 
  -1   0   3      336.30      343.33     39.30 o 
   1   0   3    23633.46    25030.54    716.66 o 
   3   0   3     6585.41     6736.79    228.44 o 
   5   0   3     9145.78     9176.83    169.96 o 
   7   0   3     1897.94     1875.49     80.02 o 
   9   0   3       45.39      243.64     72.91 o 
  11   0   3      182.65      151.31    108.67 o 
  13   0   3     1239.50     1111.18    202.85 o 
 -14   1   3      377.69      540.37    232.85 o 
 -13   1   3       44.63      -16.43    128.90 o 
 -12   1   3     1397.91     1675.22    104.23 o 
 -11   1   3       32.15       53.96     77.38 o 
 -10   1   3       50.30      -77.67     67.40 o 
  -9   1   3     2346.01     2263.76     75.76 o 
  -8   1   3     2120.98     2270.80     68.74 o 
  -7   1   3       24.22       28.82     37.70 o 
  -6   1   3      751.25      648.83     38.99 o 
  -5   1   3      274.47      175.67     53.77 o 
  -4   1   3      709.19      678.91     54.21 o 
  -3   1   3      437.74      403.31     37.22 o 
  -2   1   3     1572.19     1710.98     52.17 o 
  -1   1   3      881.79      859.17     30.18 o 
   0   1   3      701.42      886.90     30.90 o 
   1   1   3     1911.62     1787.34     44.40 o 
   2   1   3       67.06       84.68     23.10 o 
   3   1   3    25174.62    25738.52    427.29 o 
   4   1   3    40787.29    41996.40    492.61 o 
   5   1   3    14000.89    14799.30    183.70 o 
   6   1   3    11171.64    11486.74    149.68 o 
   7   1   3      113.58      105.43     37.85 o 
   8   1   3    14990.25    14465.81    191.01 o 
   9   1   3     6516.13     6163.99    196.38 o 
  10   1   3     1023.61     1106.68     68.73 o 
  11   1   3      140.71       36.41     92.44 o 
  12   1   3        8.27      238.79    142.07 o 
  13   1   3       24.70       79.29    169.14 o 
 -13   2   3      120.20      451.45    163.78 o 
 -12   2   3      255.42      371.90    103.34 o 
 -11   2   3        3.74      -58.16     87.77 o 
 -10   2   3      201.82      192.19     80.09 o 
  -9   2   3      373.82      398.75     70.57 o 
  -8   2   3     1080.00     1084.46     56.42 o 
  -7   2   3     8140.57     7451.44    122.51 o 
  -6   2   3     3139.81     3442.34     73.91 o 
  -5   2   3     2130.53     2051.38     77.19 o 
  -4   2   3      232.02      263.63     40.84 o 
  -3   2   3    67705.61    70974.52   1174.14 o 
  -2   2   3    86897.48    91734.70   1508.93 o 
  -1   2   3    85865.44    86419.14   1224.84 o 
   0   2   3      139.96      182.12     21.88 o 
   1   2   3       76.70       78.63     19.03 o 
   2   2   3     5451.08     6072.18    155.50 o 
   3   2   3    12082.88    12029.69    366.34 o 
   4   2   3       30.84       43.86     25.21 o 
   5   2   3     1086.74     1137.12     37.44 o 
   6   2   3      335.35      273.27     31.26 o 
   7   2   3        6.18        2.77     37.54 o 
   8   2   3       43.65       17.54     45.41 o 
   9   2   3      838.10      772.29     58.10 o 
  10   2   3     1018.93     1069.63     79.57 o 
  11   2   3        5.33      -98.78    124.04 o 
  12   2   3       14.95      124.10    134.48 o 
  13   2   3       43.34       67.61    395.75 o 
 -13   3   3       75.00      314.42    175.67 o 
 -12   3   3      483.48      382.67    127.96 o 
 -11   3   3      498.13      509.75     97.81 o 
 -10   3   3     1703.38     1771.28     97.94 o 
  -9   3   3      523.62      447.30     77.36 o 
  -8   3   3     1373.43     1151.03     73.04 o 
  -7   3   3        4.00       47.05     59.46 o 
  -6   3   3     3260.52     3214.72    103.84 o 
  -5   3   3     8386.14     8108.21    172.62 o 
  -4   3   3      338.41      334.65     66.95 o 
  -3   3   3     1015.01     1143.20     54.51 o 
  -2   3   3      517.31      590.50     54.26 o 
  -1   3   3       31.34       89.14     22.64 o 
   0   3   3       10.62       -0.91     22.37 o 
   1   3   3      329.11      357.07     59.73 o 
   2   3   3    51997.32    54181.39   1512.10 o 
   3   3   3      478.90      375.18     63.63 o 
   4   3   3    15909.23    16267.29    401.96 o 
   5   3   3      581.77      655.66     34.63 o 
   6   3   3     4727.13     4779.36    168.23 o 
   7   3   3      270.05      256.57     39.97 o 
   8   3   3     1516.92     1438.60    156.87 o 
   9   3   3      169.98       85.65     64.41 o 
  10   3   3       76.81      114.90     90.97 o 
  11   3   3       62.88      -61.47    104.11 o 
  12   3   3      599.47      645.99    150.20 o 
  13   3   3        1.02      -94.26    162.10 o 
 -13   4   3        5.87        8.52    160.80 o 
 -12   4   3      159.42      221.85    148.01 o 
 -11   4   3       48.28       92.45    114.12 o 
 -10   4   3      131.73      105.58    101.03 o 
  -9   4   3      417.77      395.78     95.35 o 
  -8   4   3      400.77      376.18     87.02 o 
  -7   4   3     9375.85     9053.21    198.78 o 
  -6   4   3     2387.76     2386.80    107.89 o 
  -5   4   3     6723.44     6193.86    141.72 o 
  -4   4   3      439.09      415.53     51.62 o 
  -3   4   3    10741.34    10446.07    196.09 o 
  -2   4   3     5647.39     5397.32    112.97 o 
  -1   4   3     3794.64     3696.39     72.33 o 
   0   4   3     6037.70     5706.70    112.69 o 
   1   4   3     1564.26     1655.77     65.86 o 
   2   4   3    11004.33    11641.46    442.79 o 
   3   4   3    25759.97    26127.23    883.73 o 
   4   4   3       37.10       65.60     41.13 o 
   5   4   3     1797.36     1882.14     57.90 o 
   6   4   3      249.93      400.46     44.06 o 
   7   4   3      175.78      100.92     47.70 o 
   8   4   3       96.18       -1.10     76.01 o 
   9   4   3       15.97      130.69     80.80 o 
  10   4   3        5.64       28.26     93.51 o 
  11   4   3      535.81      664.78    114.15 o 
  12   4   3       20.57      100.41    140.59 o 
  13   4   3      202.00      318.68    143.97 o 
 -12   5   3      601.58      756.91    168.30 o 
 -11   5   3       10.89       35.66    121.35 o 
 -10   5   3      143.03      189.01    106.53 o 
  -9   5   3        0.30      133.36     94.62 o 
  -8   5   3        4.07      133.02     84.05 o 
  -7   5   3       50.52       66.46     61.16 o 
  -6   5   3      213.34      157.60     69.24 o 
  -5   5   3       14.21        0.72     47.78 o 
  -4   5   3       65.28       88.97     47.10 o 
  -3   5   3     8928.73     8920.97    271.48 o 
  -2   5   3     3880.54     3601.82    132.28 o 
  -1   5   3     7656.93     7384.08    186.86 o 
   0   5   3     3082.17     2764.06     65.57 o 
   1   5   3      126.24      113.04     34.81 o 
   2   5   3     1259.25     1177.35     52.85 o 
   3   5   3        9.35       34.89     37.78 o 
   4   5   3        5.37       -2.91     40.33 o 
   5   5   3      614.94      638.11     49.42 o 
   6   5   3     3101.56     3390.19     99.26 o 
   7   5   3       39.79       -2.32     74.39 o 
   8   5   3     5073.31     4709.29    144.71 o 
   9   5   3     2020.27     2268.79    156.60 o 
  10   5   3     1146.41     1304.15    121.59 o 
  11   5   3        8.63      -52.33    113.61 o 
  12   5   3        8.53      119.83    119.54 o 
 -12   6   3      206.97      359.06    238.55 o 
 -11   6   3       11.05       -7.43    160.25 o 
 -10   6   3      144.20      214.32    115.92 o 
  -9   6   3     1833.17     1858.63    172.02 o 
  -8   6   3       79.08      135.00     93.01 o 
  -7   6   3     3059.47     2766.58    117.95 o 
  -6   6   3       19.53      -10.37     62.10 o 
  -5   6   3      926.39      945.10     81.66 o 
  -4   6   3     3956.91     3920.40    130.93 o 
  -3   6   3      999.49     1029.37     88.14 o 
  -2   6   3      357.37      527.71    129.43 o 
  -1   6   3        8.05      -87.56     62.59 o 
   0   6   3     7627.00     7196.51    164.68 o 
   1   6   3     8343.89     8453.39    145.52 o 
   2   6   3      913.56      992.65     68.93 o 
   3   6   3     1249.92     1344.69     77.60 o 
   4   6   3        0.80        1.98     57.07 o 
   5   6   3     1624.44     1535.22    141.37 o 
   6   6   3      487.85      503.76     80.92 o 
   7   6   3        2.33       -0.07     82.36 o 
   8   6   3     1911.37     1885.26    120.86 o 
   9   6   3       48.96      143.94    102.17 o 
  10   6   3      212.08      348.77    108.08 o 
  11   6   3      302.09      193.52    127.42 o 
  12   6   3      156.77      268.32    136.03 o 
 -11   7   3      292.81      381.96    215.67 o 
 -10   7   3        1.07       -4.66    119.34 o 
  -9   7   3      454.78      712.84    134.35 o 
  -8   7   3     1357.69     1326.63    113.94 o 
  -7   7   3     2374.89     2150.59    140.11 o 
  -6   7   3      132.07      165.45     82.47 o 
  -5   7   3      897.37      834.68     83.51 o 
  -4   7   3     2736.10     2824.31    171.28 o 
  -3   7   3     1174.44     1108.13     83.02 o 
  -2   7   3      122.81      151.09     57.16 o 
  -1   7   3      396.92      391.10     62.17 o 
   0   7   3      318.84      285.75     57.07 o 
   1   7   3     1776.13     1744.35    132.02 o 
   2   7   3       88.06       89.96     62.58 o 
   3   7   3     1309.30     1427.32     65.92 o 
   4   7   3     7609.87     7118.31    144.71 o 
   5   7   3     2313.90     2417.82     94.02 o 
   6   7   3     1161.31     1055.71     98.60 o 
   7   7   3     1771.36     1934.35    113.55 o 
   8   7   3      560.60      634.32    104.81 o 
   9   7   3        9.26      148.98    110.93 o 
  10   7   3      189.33      202.26    142.10 o 
  11   7   3        4.27      -74.69    127.35 o 
 -10   8   3       54.00       95.47    154.62 o 
  -9   8   3      716.56      905.86    131.13 o 
  -8   8   3       44.21       76.60    109.63 o 
  -7   8   3       36.17      -29.62     95.75 o 
  -6   8   3      298.06      312.52     95.76 o 
  -5   8   3      164.72      169.14     86.87 o 
  -4   8   3      177.47      154.50     85.83 o 
  -3   8   3     7639.05     6969.90    167.45 o 
  -2   8   3     2269.39     2392.77    109.05 o 
  -1   8   3     3581.99     3495.96    117.72 o 
   0   8   3        1.57      -49.18    129.66 o 
   1   8   3        2.71      127.27     98.61 o 
   2   8   3        0.90      117.39     61.11 o 
   3   8   3       94.64       95.27     67.61 o 
   4   8   3      311.44      455.77     77.78 o 
   5   8   3      683.94      931.33    108.53 o 
   6   8   3      128.44      168.20    105.54 o 
   7   8   3        7.04      -27.25    105.33 o 
   8   8   3       32.89      -30.96    110.49 o 
   9   8   3        0.19       38.30    116.18 o 
  10   8   3      173.40       98.33    129.03 o 
  -9   9   3      278.63      502.66    163.30 o 
  -8   9   3      208.50      268.19    118.95 o 
  -7   9   3       22.39       36.38    113.27 o 
  -6   9   3       19.12       37.27    100.17 o 
  -5   9   3      609.24      772.65    101.07 o 
  -4   9   3      106.85       71.99     89.37 o 
  -3   9   3       71.39       92.73     91.34 o 
  -2   9   3        5.48      227.81    124.55 o 
  -1   9   3      170.52      269.95    104.14 o 
   0   9   3       99.65       40.66     88.44 o 
   1   9   3     1784.93     1894.63    109.62 o 
   2   9   3      560.43      591.55    115.46 o 
   3   9   3       17.25        1.27     85.36 o 
   4   9   3      887.10     1017.66     92.01 o 
   5   9   3       13.54       55.37    102.92 o 
   6   9   3       90.76      151.58    111.21 o 
   7   9   3      417.17      562.89    136.00 o 
   8   9   3      307.45      363.88    123.14 o 
   9   9   3       11.90       18.55    130.39 o 
  -8  10   3       13.79      141.79    136.46 o 
  -7  10   3      466.59      609.91    126.92 o 
  -6  10   3      141.37      156.98    155.25 o 
  -5  10   3        4.78       53.61    110.89 o 
  -4  10   3      115.35      116.91    104.07 o 
  -3  10   3       50.50      110.36    135.14 o 
  -2  10   3        6.01      108.25    140.25 o 
  -1  10   3       82.84      110.17    138.59 o 
   0  10   3      742.58      934.82    151.07 o 
   1  10   3        0.38      104.09    133.59 o 
   2  10   3      248.71      245.28    105.35 o 
   3  10   3      875.77      985.78    114.67 o 
   4  10   3       49.91      -46.82    127.95 o 
   5  10   3       65.64        8.52    150.42 o 
   6  10   3       80.80       93.19    156.81 o 
   7  10   3       12.85       58.89    129.87 o 
   8  10   3       22.84      -35.81    137.65 o 
  -6  11   3      119.32      121.13    136.32 o 
  -5  11   3       43.50      175.83    353.45 o 
  -4  11   3       87.77       67.78    166.36 o 
  -3  11   3        2.21       99.57    185.84 o 
  -2  11   3      165.81      109.15    161.15 o 
  -1  11   3       39.96      125.10    134.49 o 
   0  11   3       57.03      142.02    156.72 o 
   1  11   3        0.56       79.05    156.88 o 
   2  11   3      237.12      311.79    150.48 o 
   3  11   3       13.98      -60.38     93.48 o 
   4  11   3      202.47      297.92    181.73 o 
   5  11   3       43.45       72.50    167.50 o 
   6  11   3       50.17       50.34    176.33 o 
  -3  12   3        2.60       92.60    245.67 o 
  -2  12   3       80.60      237.01    177.84 o 
  -1  12   3       64.08      194.03    177.83 o 
   0  12   3       50.63       60.23    179.83 o 
   1  12   3        1.04       17.97    134.26 o 
   2  12   3        3.72      149.27    180.70 o 
   3  12   3      355.39      394.63    280.62 o 
 -14   0   4        0.46     -143.43    269.56 o 
 -12   0   4       58.30       -8.31    142.52 o 
 -10   0   4     4795.63     4930.89    204.77 o 
  -8   0   4    17165.63    15774.79    374.39 o 
  -6   0   4       12.92     -104.64     69.76 o 
  -4   0   4     2143.77     2279.30    126.95 o 
  -2   0   4    44024.75    47555.28   1358.85 o 
   0   0   4     8963.02     9212.89    197.16 o 
   2   0   4    22683.86    23609.92    685.25 o 
   4   0   4    17106.85    17231.53    436.58 o 
   6   0   4      269.94      387.08     55.50 o 
   8   0   4     3205.40     3344.80    136.22 o 
  10   0   4      591.61      809.63    117.19 o 
  12   0   4     1506.27     1263.19    191.20 o 
 -13   1   4      155.38      218.88    136.25 o 
 -12   1   4      245.64      440.50    130.79 o 
 -11   1   4       23.19      -15.45    107.76 o 
 -10   1   4      110.87       -8.79     90.53 o 
  -9   1   4     1661.60     1777.85    107.74 o 
  -8   1   4       12.39       20.54     78.72 o 
  -7   1   4     6368.98     6224.96    152.43 o 
  -6   1   4     3021.52     2966.21    100.05 o 
  -5   1   4      135.55       90.96     51.43 o 
  -4   1   4    17569.14    17155.82    371.85 o 
  -3   1   4    32923.28    31463.33    533.04 o 
  -2   1   4      833.85      786.27     34.75 o 
  -1   1   4     7199.65     7337.71    132.69 o 
   0   1   4    24060.37    25435.49    364.68 o 
   1   1   4    25412.37    26967.15    446.56 o 
   2   1   4     1026.26      937.05     38.94 o 
   3   1   4       36.77      -20.80     30.12 o 
   4   1   4      493.60      531.43     39.99 o 
   5   1   4        3.74       27.45     26.54 o 
   6   1   4     2628.14     2797.98     59.37 o 
   7   1   4    14150.61    14028.54    182.07 o 
   8   1   4      597.12      632.04     55.05 o 
   9   1   4     3618.29     3494.54     90.96 o 
  10   1   4     1428.30     1480.36     83.14 o 
  11   1   4      296.36      473.69     89.18 o 
  12   1   4      588.93      588.74     99.22 o 
  13   1   4      233.19      574.14    143.63 o 
 -13   2   4       13.05      -17.39    137.02 o 
 -12   2   4      508.51      525.20    125.32 o 
 -11   2   4     1090.45     1039.32    118.82 o 
 -10   2   4      250.36      193.73     97.72 o 
  -9   2   4      143.05      104.38     84.76 o 
  -8   2   4     3986.36     3516.03    125.75 o 
  -7   2   4     2563.60     2428.58     99.80 o 
  -6   2   4      536.35      507.35     58.83 o 
  -5   2   4     2646.28     2356.54     84.50 o 
  -4   2   4    16954.59    16525.15    295.91 o 
  -3   2   4       63.88       88.73     22.44 o 
  -2   2   4     8207.78     8239.36    188.07 o 
  -1   2   4      188.95      242.57     27.63 o 
   0   2   4     3236.46     3224.80     76.37 o 
   1   2   4    23728.20    24885.75    587.52 o 
   2   2   4    15998.57    15559.81    370.52 o 
   3   2   4      646.30      723.85     43.25 o 
   4   2   4     9407.59     9311.08    148.61 o 
   5   2   4     5075.64     5375.56    122.21 o 
   6   2   4      127.59      141.73     32.99 o 
   7   2   4     4580.46     4450.06     87.61 o 
   8   2   4     3194.24     2916.77     78.52 o 
   9   2   4      135.48      191.88     73.96 o 
  10   2   4        5.58        8.69     81.60 o 
  11   2   4      444.47      472.07    130.92 o 
  12   2   4      101.33      225.99    158.43 o 
  13   2   4        0.95     -153.19    151.53 o 
 -13   3   4      409.81      335.49    141.90 o 
 -12   3   4        0.27      175.90    130.63 o 
 -11   3   4       13.62       89.61    108.52 o 
 -10   3   4       73.71      -24.28     99.27 o 
  -9   3   4      584.23      573.69     94.30 o 
  -8   3   4      919.05      741.07     78.63 o 
  -7   3   4     2078.16     1892.20     96.77 o 
  -6   3   4       33.04      -25.16     70.60 o 
  -5   3   4      444.41      478.41     58.49 o 
  -4   3   4     1944.98     1813.88     81.47 o 
  -3   3   4     4461.04     4797.19    109.27 o 
  -2   3   4     4410.09     4694.18    191.20 o 
  -1   3   4       15.02        9.52     25.29 o 
   0   3   4      216.86      230.21     51.49 o 
   1   3   4    17658.30    18169.60    391.20 o 
   2   3   4     3709.51     3693.75    146.09 o 
   3   3   4    37949.32    39413.23    950.10 o 
   4   3   4      425.55      497.11     35.24 o 
   5   3   4      665.93      657.36     44.70 o 
   6   3   4       68.56       -6.65     49.48 o 
   7   3   4      672.87      685.09     59.77 o 
   8   3   4       69.93      180.79     60.33 o 
   9   3   4      879.65     1023.32     76.26 o 
  10   3   4      109.35      119.91     86.28 o 
  11   3   4       41.61        8.65    139.75 o 
  12   3   4       62.48       76.26    133.01 o 
  13   3   4      167.26      444.42    161.09 o 
 -13   4   4      122.82      241.17    224.91 o 
 -12   4   4       25.19     -106.91    119.30 o 
 -11   4   4      881.66      869.14    133.20 o 
 -10   4   4      610.90      554.74    109.50 o 
  -9   4   4      282.99      208.88     89.72 o 
  -8   4   4     1486.06     1612.92    103.36 o 
  -7   4   4     1379.27     1551.63    102.76 o 
  -6   4   4     3577.53     3428.46    108.38 o 
  -5   4   4      263.66      307.70     54.56 o 
  -4   4   4    38014.82    37946.01    645.72 o 
  -3   4   4       60.61       95.92     44.30 o 
  -2   4   4     5181.39     4929.17    143.50 o 
  -1   4   4      472.25      502.61     34.45 o 
   0   4   4     4522.93     4402.32     82.98 o 
   1   4   4      464.63      576.56     44.31 o 
   2   4   4      678.56      679.65     45.19 o 
   3   4   4     2254.33     2258.30     89.02 o 
   4   4   4     5538.78     5799.23    195.21 o 
   5   4   4     3667.79     3817.50     95.98 o 
   6   4   4       56.18       62.10     62.71 o 
   7   4   4      409.53      578.87     59.51 o 
   8   4   4      422.90      379.44     67.03 o 
   9   4   4      143.40      109.18     90.52 o 
  10   4   4       15.64      -64.71     98.69 o 
  11   4   4      534.59      652.31    146.45 o 
  12   4   4      350.58      110.78    150.49 o 
 -12   5   4        3.07       81.19    128.70 o 
 -11   5   4        7.91       14.68    116.91 o 
 -10   5   4     1531.94     1408.68    115.35 o 
  -9   5   4      434.13      244.90    104.07 o 
  -8   5   4       80.22       95.05     85.87 o 
  -7   5   4      710.03      491.16     73.75 o 
  -6   5   4       44.12       28.31     61.25 o 
  -5   5   4     2257.10     1975.38     96.55 o 
  -4   5   4     3336.71     3469.76    109.62 o 
  -3   5   4     5270.39     5138.80    125.24 o 
  -2   5   4      246.09      261.67     46.56 o 
  -1   5   4     8214.04     7929.54    237.52 o 
   0   5   4    20836.99    21047.73    369.62 o 
   1   5   4     1578.13     1679.03    100.97 o 
   2   5   4     2214.56     2228.73    112.29 o 
   3   5   4     5674.49     5705.92    199.34 o 
   4   5   4      432.51      499.32     51.47 o 
   5   5   4      922.33     1036.36     60.44 o 
   6   5   4     1734.50     1744.46     87.48 o 
   7   5   4     2127.19     2169.49    104.18 o 
   8   5   4       57.77      153.73     86.45 o 
   9   5   4     1443.28     1627.86    114.81 o 
  10   5   4      423.49      408.84    134.76 o 
  11   5   4       64.67      166.50    119.04 o 
  12   5   4       30.74      177.98    166.90 o 
 -12   6   4       61.88       40.05    204.26 o 
 -11   6   4        6.22      153.53    117.30 o 
 -10   6   4      681.90      820.51    122.31 o 
  -9   6   4      599.21      698.89    111.95 o 
  -8   6   4     4306.33     4047.29    186.94 o 
  -7   6   4        0.83       -9.24     83.68 o 
  -6   6   4        4.11      -41.28     74.99 o 
  -5   6   4       59.23      150.58     73.22 o 
  -4   6   4     2349.50     2377.47    212.92 o 
  -3   6   4     3147.86     3110.02    141.31 o 
  -2   6   4     5098.14     4941.73    206.50 o 
  -1   6   4     5350.04     4821.17    125.22 o 
   0   6   4       84.40       59.61     44.81 o 
   1   6   4      559.49      651.50     50.29 o 
   2   6   4     2816.36     2679.39     92.61 o 
   3   6   4     2175.73     2191.04     79.22 o 
   4   6   4      136.83      104.17     48.28 o 
   5   6   4      154.14       99.00     47.52 o 
   6   6   4      281.40      189.87     80.34 o 
   7   6   4        3.57      -80.25     79.91 o 
   8   6   4      524.46      664.59    120.90 o 
   9   6   4     1887.89     2123.32    160.11 o 
  10   6   4      323.51      297.31    115.40 o 
  11   6   4        0.31       64.13    128.80 o 
 -11   7   4       24.99       85.36    199.84 o 
 -10   7   4      714.30      771.41    127.09 o 
  -9   7   4       59.01       75.45    103.83 o 
  -8   7   4       40.73       17.82    101.03 o 
  -7   7   4      713.79      683.19    144.36 o 
  -6   7   4      131.17       36.69     86.45 o 
  -5   7   4     2698.53     2836.45    125.20 o 
  -4   7   4     4789.86     4570.96    200.26 o 
  -3   7   4     2740.76     2580.69     99.56 o 
  -2   7   4     1565.52     1527.00    114.04 o 
  -1   7   4        0.13      -55.96     64.41 o 
   0   7   4      378.92      395.68     54.06 o 
   1   7   4     5191.51     4942.52    293.77 o 
   2   7   4      891.03     1008.69     70.19 o 
   3   7   4      186.52      134.46     53.48 o 
   4   7   4     2351.61     2323.10     81.87 o 
   5   7   4      555.84      545.06     93.21 o 
   6   7   4       78.42      -78.11     92.66 o 
   7   7   4     2456.31     2362.72    155.05 o 
   8   7   4        1.28      -45.20     95.04 o 
   9   7   4      507.72      627.97    114.08 o 
  10   7   4       63.91      161.13    113.18 o 
  11   7   4        6.89      -58.90    130.68 o 
 -10   8   4       76.22      102.77    131.03 o 
  -9   8   4        0.14      -26.33    120.16 o 
  -8   8   4      278.19      251.70    114.23 o 
  -7   8   4        6.57      -58.78    102.83 o 
  -6   8   4      245.70      266.94     96.42 o 
  -5   8   4      152.31      206.77     88.18 o 
  -4   8   4      569.96      683.03     85.97 o 
  -3   8   4      217.53      355.20     88.69 o 
  -2   8   4     3335.84     3412.94    209.41 o 
  -1   8   4      519.54      628.01    194.96 o 
   0   8   4      337.87      409.13    161.78 o 
   1   8   4      647.53      685.10     86.50 o 
   2   8   4     2780.35     3035.29    166.45 o 
   3   8   4       49.13       56.18     56.14 o 
   4   8   4        6.83      -36.62     65.92 o 
   5   8   4        5.97      -82.14     89.63 o 
   6   8   4     1376.81     1560.43    125.66 o 
   7   8   4      147.68      203.07    114.12 o 
   8   8   4       43.96       -6.58    103.35 o 
   9   8   4      163.13      171.38    116.13 o 
  10   8   4       31.03     -114.46    125.10 o 
  -9   9   4       23.65       61.53    126.48 o 
  -8   9   4      496.35      515.15    131.25 o 
  -7   9   4       18.68      129.73    116.53 o 
  -6   9   4        0.93      100.56    111.32 o 
  -5   9   4        7.62        1.83    101.16 o 
  -4   9   4       11.65        0.54     90.25 o 
  -3   9   4      135.17      107.18    104.22 o 
  -2   9   4      492.66      757.22    148.66 o 
  -1   9   4      519.49      566.32    129.31 o 
   0   9   4      128.72      123.72    113.45 o 
   1   9   4      763.54      719.12    170.02 o 
   2   9   4      252.69      148.13    137.64 o 
   3   9   4     1329.03     1181.52     89.99 o 
   4   9   4      944.96      875.21    113.27 o 
   5   9   4      306.35      369.38    109.00 o 
   6   9   4        5.24      -95.14    116.54 o 
   7   9   4      367.80      266.43    127.92 o 
   8   9   4      285.95      168.47    127.54 o 
   9   9   4       91.01      173.19    128.12 o 
  -8  10   4      159.45      240.51    134.79 o 
  -7  10   4        0.01      -13.98    161.54 o 
  -6  10   4      104.68      151.12    121.35 o 
  -5  10   4        0.10       -3.74    114.49 o 
  -4  10   4      516.29      530.42    146.40 o 
  -3  10   4        4.43       50.25    138.67 o 
  -2  10   4      220.52      276.47    139.79 o 
  -1  10   4      242.62      168.96    141.49 o 
   0  10   4        6.66       92.89    138.76 o 
   1  10   4      297.31      378.30    108.21 o 
   2  10   4       46.19      145.25    119.04 o 
   3  10   4      129.11      152.50    189.96 o 
   4  10   4      148.37      -40.84    122.25 o 
   5  10   4      330.09      475.76    130.38 o 
   6  10   4      212.53      132.74    121.01 o 
   7  10   4        1.25       17.65    129.58 o 
  -6  11   4      111.18      208.13    183.02 o 
  -5  11   4      563.52      560.73    274.21 o 
  -4  11   4       35.62       86.76    171.67 o 
  -3  11   4       21.01      100.48    406.10 o 
  -2  11   4        1.98       88.65    164.01 o 
  -1  11   4      162.80      109.29    177.72 o 
   0  11   4       65.92       59.27    153.42 o 
   1  11   4        3.38      154.63    162.58 o 
   2  11   4        0.68       84.76    159.51 o 
   3  11   4      249.67       -3.28    141.23 o 
   4  11   4       87.76      114.51    162.43 o 
   5  11   4      291.16      223.21    159.79 o 
   6  11   4        5.61     -234.97    167.25 o 
  -3  12   4      243.85       63.10    195.96 o 
  -2  12   4        9.51      345.68    264.38 o 
  -1  12   4       64.64       77.10    181.05 o 
   0  12   4       41.29      154.92    176.89 o 
   1  12   4       16.50      172.02    179.37 o 
   2  12   4       13.51      129.19    280.03 o 
 -13   0   5       53.72     -114.95    249.32 o 
 -11   0   5       63.29      101.92    136.53 o 
  -9   0   5     1612.41     2006.51    157.84 o 
  -7   0   5     1369.73     1200.83    122.01 o 
  -5   0   5    36147.55    36859.67   1085.29 o 
  -3   0   5     8724.25     8500.31    280.03 o 
  -1   0   5    13173.70    12648.57    268.55 o 
   1   0   5        0.15      -17.54     26.12 o 
   3   0   5     1106.71     1215.43     67.54 o 
   5   0   5    21408.96    21075.38    439.91 o 
   7   0   5      167.79      240.87     59.08 o 
   9   0   5     2359.30     2229.53    218.08 o 
  11   0   5      144.21      309.61    117.56 o 
  13   0   5        2.78        7.41    194.26 o 
 -13   1   5      362.82      538.33    146.28 o 
 -12   1   5      151.59      194.34    121.65 o 
 -11   1   5        3.56      -12.62    110.25 o 
 -10   1   5      591.84      594.27    104.42 o 
  -9   1   5      269.16      147.88     90.29 o 
  -8   1   5      158.68      133.86     81.67 o 
  -7   1   5     1176.71     1006.97     79.13 o 
  -6   1   5     2844.72     2538.57     94.66 o 
  -5   1   5     3721.91     3165.43     98.71 o 
  -4   1   5       79.00       10.51     45.74 o 
  -3   1   5     5293.69     5038.16    133.26 o 
  -2   1   5      288.87      263.03     32.39 o 
  -1   1   5      381.70      383.24     30.18 o 
   0   1   5     4022.06     3829.56     68.85 o 
   1   1   5     8967.23     9330.84    152.08 o 
   2   1   5    41537.52    39969.51    716.12 o 
   3   1   5     6427.03     6520.46    165.04 o 
   4   1   5      530.41      655.18     45.75 o 
   5   1   5       40.21      117.30     29.33 o 
   6   1   5     1363.00     1325.14     45.77 o 
   7   1   5     1338.12     1399.83     62.37 o 
   8   1   5     3364.19     3402.62     84.37 o 
   9   1   5     2636.63     2572.62     98.08 o 
  10   1   5      567.01      716.53     91.05 o 
  11   1   5       80.13       94.21     98.76 o 
  12   1   5      799.49     1059.12    154.10 o 
  13   1   5      468.40      694.54    219.08 o 
 -13   2   5      226.81      511.72    144.10 o 
 -12   2   5        2.79       22.94    130.48 o 
 -11   2   5      529.92      616.00    120.27 o 
 -10   2   5      319.44      315.90    102.18 o 
  -9   2   5     3612.03     3333.15    136.06 o 
  -8   2   5     1691.23     1687.42    101.26 o 
  -7   2   5      526.70      539.60     75.50 o 
  -6   2   5     1119.41     1129.76     77.72 o 
  -5   2   5     3380.90     3399.14    101.73 o 
  -4   2   5     2058.40     1986.08     77.53 o 
  -3   2   5     5246.18     5366.77     97.62 o 
  -2   2   5     5081.18     4772.28     99.03 o 
  -1   2   5      229.49      207.68     31.10 o 
   0   2   5     1846.40     1711.96     47.14 o 
   1   2   5    20295.87    20844.68    512.50 o 
   2   2   5    27402.08    27238.03    625.56 o 
   3   2   5     2417.13     2222.85     67.72 o 
   4   2   5      171.24      184.10     43.96 o 
   5   2   5     4352.35     4322.29     89.65 o 
   6   2   5     1943.75     1864.27     66.34 o 
   7   2   5      870.69      875.39     54.18 o 
   8   2   5     2949.19     2972.53    147.75 o 
   9   2   5      113.83      193.18     55.62 o 
  10   2   5      324.95      365.31     89.60 o 
  11   2   5      679.76      889.46    109.46 o 
  12   2   5        1.03      209.65    147.71 o 
  13   2   5      325.54      334.73    125.77 o 
 -13   3   5        9.33      -10.92    142.82 o 
 -12   3   5      493.77      396.41    161.34 o 
 -11   3   5      249.59      229.73    116.27 o 
 -10   3   5      108.38      141.73    104.95 o 
  -9   3   5        7.54      -83.46     88.99 o 
  -8   3   5       16.73     -120.60     80.40 o 
  -7   3   5      812.23      850.03    125.17 o 
  -6   3   5     2495.88     2480.65     98.18 o 
  -5   3   5     3579.74     3264.80    101.95 o 
  -4   3   5     1841.63     1731.76     73.93 o 
  -3   3   5        8.23      -28.72     29.33 o 
  -2   3   5     2680.08     2827.36     68.85 o 
  -1   3   5     3698.12     3795.26    141.58 o 
   0   3   5     6233.18     6700.10    283.01 o 
   1   3   5     5219.55     5243.15    144.71 o 
   2   3   5    12846.06    13020.35    546.87 o 
   3   3   5        5.03      -26.27     36.94 o 
   4   3   5     1117.62     1045.98     42.89 o 
   5   3   5      744.30      752.18     40.58 o 
   6   3   5    28841.46    27558.37    368.05 o 
   7   3   5     2297.88     2140.53     79.51 o 
   8   3   5     2276.27     2232.25     87.70 o 
   9   3   5       13.96        4.76     67.14 o 
  10   3   5     1034.45      823.36    159.02 o 
  11   3   5       59.24      135.07    142.68 o 
  12   3   5       21.65      201.60    149.03 o 
  13   3   5        2.23      134.97    178.07 o 
 -13   4   5       86.59      147.53    149.31 o 
 -12   4   5        4.46        9.05    135.23 o 
 -11   4   5      695.27      702.98    127.27 o 
 -10   4   5        1.00       39.14    110.00 o 
  -9   4   5     2833.53     2726.74    136.72 o 
  -8   4   5      270.87      292.20     90.74 o 
  -7   4   5        2.46      -22.87     56.37 o 
  -6   4   5      631.68      565.21     78.44 o 
  -5   4   5      418.46      432.81     81.41 o 
  -4   4   5     4919.14     4837.95    145.70 o 
  -3   4   5    33923.27    33195.02    728.61 o 
  -2   4   5     2254.10     2284.45     78.44 o 
  -1   4   5    10953.96    11284.17    178.05 o 
   0   4   5     2124.09     2164.20     81.87 o 
   1   4   5     5399.57     5339.04    145.34 o 
   2   4   5     5522.67     5637.72    202.89 o 
   3   4   5       22.29       79.60     36.95 o 
   4   4   5     4765.23     4685.45    149.42 o 
   5   4   5     2844.71     2610.81     96.55 o 
   6   4   5     1972.08     1951.18     83.34 o 
   7   4   5        2.08       36.63     57.45 o 
   8   4   5      478.62      517.11     74.03 o 
   9   4   5      180.41      172.72     89.99 o 
  10   4   5        7.01       53.09    103.65 o 
  11   4   5      209.04      126.08    137.89 o 
  12   4   5       22.97       79.76    167.45 o 
 -12   5   5        0.12      -59.41    155.91 o 
 -11   5   5       34.70      132.17    123.79 o 
 -10   5   5     1015.97     1124.84    124.56 o 
  -9   5   5     2255.16     2051.28    137.64 o 
  -8   5   5       49.04       34.41     94.69 o 
  -7   5   5      224.49      278.18     82.51 o 
  -6   5   5       51.30       38.17     72.38 o 
  -5   5   5       65.17      118.91     67.76 o 
  -4   5   5     8355.48     8280.50    269.32 o 
  -3   5   5     2325.22     2215.06    130.59 o 
  -2   5   5     1099.34     1149.67     52.21 o 
  -1   5   5     1356.02     1417.61     71.16 o 
   0   5   5      203.31      132.21     44.67 o 
   1   5   5     3034.65     3244.41    240.46 o 
   2   5   5     7564.45     7949.86    455.32 o 
   3   5   5     4748.37     4857.71    215.07 o 
   4   5   5      765.43      781.15    101.54 o 
   5   5   5      856.87      924.97     68.62 o 
   6   5   5     3571.89     3056.32    187.22 o 
   7   5   5        0.13       53.44     77.07 o 
   8   5   5       27.05        5.44     84.25 o 
   9   5   5       71.61      235.59     99.30 o 
  10   5   5      694.48      855.18    115.63 o 
  11   5   5        4.09       93.23    151.86 o 
  12   5   5      361.00      479.91    170.04 o 
 -12   6   5       17.55      -22.51    142.68 o 
 -11   6   5      296.08      331.13    127.77 o 
 -10   6   5      108.76      310.74    123.00 o 
  -9   6   5     1297.86     1245.38    121.13 o 
  -8   6   5      171.92      346.91     99.00 o 
  -7   6   5      101.98      119.77     87.86 o 
  -6   6   5       87.02       -2.00     77.07 o 
  -5   6   5    12193.03    11516.81    342.26 o 
  -4   6   5        4.75       11.76     54.71 o 
  -3   6   5     3105.39     2694.81     97.27 o 
  -2   6   5      311.94      360.53     64.39 o 
  -1   6   5      616.84      568.05     51.32 o 
   0   6   5     6285.00     6324.20    217.41 o 
   1   6   5      946.30     1159.38    140.01 o 
   2   6   5      510.76      580.68     60.55 o 
   3   6   5      620.84      584.08     84.01 o 
   4   6   5      687.75      602.85     60.62 o 
   5   6   5     1630.79     1695.90    104.55 o 
   6   6   5      209.52      190.75     72.48 o 
   7   6   5       25.98      -78.40    131.64 o 
   8   6   5       15.65       45.96     90.27 o 
   9   6   5      382.86      143.18     81.65 o 
  10   6   5      180.80      198.08    116.23 o 
  11   6   5      425.26      371.72    260.26 o 
 -11   7   5       67.40       30.46    133.77 o 
 -10   7   5       56.16      105.00    115.45 o 
  -9   7   5      139.28      235.29    120.70 o 
  -8   7   5       44.98       25.11     70.67 o 
  -7   7   5      430.38      587.90    107.18 o 
  -6   7   5      911.52      860.68     95.19 o 
  -5   7   5      696.67      764.49     91.43 o 
  -4   7   5       43.13        7.96     77.47 o 
  -3   7   5     1333.14     1404.92     92.86 o 
  -2   7   5     2381.29     2359.35     96.43 o 
  -1   7   5       35.05       -2.03     70.97 o 
   0   7   5     1514.49     1521.30    128.91 o 
   1   7   5      310.23      539.28     90.61 o 
   2   7   5     4099.91     3760.65    308.02 o 
   3   7   5       55.37       11.39     64.15 o 
   4   7   5      949.15     1029.74     90.97 o 
   5   7   5      292.06      257.20    107.93 o 
   6   7   5     1319.30     1372.26    138.72 o 
   7   7   5     1058.37     1222.60    160.10 o 
   8   7   5     1458.00     1535.53    117.58 o 
   9   7   5      468.39      446.39    114.57 o 
  10   7   5        3.48      -82.56    123.67 o 
  11   7   5      439.17      635.31    142.96 o 
 -10   8   5       13.32       66.09    139.09 o 
  -9   8   5     1028.07      961.28    157.87 o 
  -8   8   5      119.56      238.07    112.80 o 
  -7   8   5      325.49      411.09    108.06 o 
  -6   8   5      113.56      257.20    104.18 o 
  -5   8   5     1270.83     1240.73    107.86 o 
  -4   8   5       50.36       23.16     88.90 o 
  -3   8   5        3.44       54.03     81.22 o 
  -2   8   5      542.70      637.19    187.57 o 
  -1   8   5      578.50      777.37    195.43 o 
   0   8   5        5.45       74.56    101.71 o 
   1   8   5     1894.99     2061.19    216.70 o 
   2   8   5     1277.33     1252.00    155.54 o 
   3   8   5     2441.16     2416.02    101.88 o 
   4   8   5       67.13       69.03     99.13 o 
   5   8   5       30.22      -42.72     95.63 o 
   6   8   5       37.97       41.31     97.98 o 
   7   8   5     1555.39     1427.20    131.09 o 
   8   8   5      940.13      951.25    125.86 o 
   9   8   5       23.05       16.05    124.38 o 
  10   8   5       32.57      -22.15    125.59 o 
  -9   9   5      101.62      101.45    139.92 o 
  -8   9   5       16.27       29.79    119.81 o 
  -7   9   5      102.55       25.69    118.33 o 
  -6   9   5        2.24      -70.10    104.15 o 
  -5   9   5      313.17      244.43     99.81 o 
  -4   9   5        2.68       30.75    111.67 o 
  -3   9   5      224.78      393.28    133.48 o 
  -2   9   5       61.46      172.36    122.86 o 
  -1   9   5      801.51      864.46    136.57 o 
   0   9   5     1161.79     1176.50    246.26 o 
   1   9   5     1217.26     1145.45    132.48 o 
   2   9   5      699.33      678.25     94.93 o 
   3   9   5      116.13      137.70     97.24 o 
   4   9   5      185.73      130.89    107.81 o 
   5   9   5      420.42      334.77    126.08 o 
   6   9   5      528.79      618.86    117.39 o 
   7   9   5       20.26      -14.04    125.36 o 
   8   9   5      484.22      693.97    141.00 o 
   9   9   5       47.69      -60.52    133.02 o 
  -7  10   5       77.16      154.09    120.81 o 
  -6  10   5      362.41      453.79    130.61 o 
  -5  10   5       24.15       85.22    115.70 o 
  -4  10   5      375.27      368.92    138.67 o 
  -3  10   5      257.47      118.11    145.48 o 
  -2  10   5        2.39      -78.59    136.25 o 
  -1  10   5       30.43      260.96    148.73 o 
   0  10   5      150.31      143.85    179.72 o 
   1  10   5      145.91      314.64    101.65 o 
   2  10   5       47.56       68.89     96.65 o 
   3  10   5       71.81       38.44    111.64 o 
   4  10   5     1005.74     1060.84    129.47 o 
   5  10   5       32.33       -3.30    124.44 o 
   6  10   5       29.08       54.87    138.90 o 
   7  10   5       50.56       40.02    136.37 o 
  -6  11   5        0.17       73.60    176.78 o 
  -5  11   5      184.98      215.98    141.88 o 
  -4  11   5      617.39      619.61    169.25 o 
  -3  11   5      116.86      127.34    165.58 o 
  -2  11   5       21.50        8.18    161.48 o 
  -1  11   5       98.40      671.53    296.15 o 
   0  11   5        2.89      177.59    156.43 o 
   1  11   5       34.35      234.98    187.96 o 
   2  11   5      120.11      120.84    257.32 o 
   3  11   5       31.60      116.53    143.37 o 
   4  11   5      139.13       -9.97    160.84 o 
   5  11   5       49.32       85.58    167.39 o 
  -2  12   5        1.62      151.27    195.09 o 
  -1  12   5        0.64      195.79    275.91 o 
   0  12   5      465.71      525.36    294.27 o 
   1  12   5        0.15      -93.54    284.38 o 
 -12   0   6      352.18      380.16    224.61 o 
 -10   0   6     1150.66      796.91    136.96 o 
  -8   0   6        1.25       22.94    147.19 o 
  -6   0   6     9549.00     9737.86    354.27 o 
  -4   0   6    46734.67    46429.98   1346.85 o 
  -2   0   6      969.89      994.89     73.42 o 
   0   0   6     1564.59     1813.56     68.12 o 
   2   0   6    14827.84    14328.48    329.74 o 
   4   0   6       30.99       45.16     37.11 o 
   6   0   6      343.83      326.66     57.05 o 
   8   0   6     5489.41     5906.31    218.91 o 
  10   0   6        9.12       58.87    118.95 o 
  12   0   6        2.22       98.83    181.90 o 
 -13   1   6       24.40      -13.85    178.16 o 
 -12   1   6       35.09       38.49    128.74 o 
 -11   1   6      502.31      569.49    118.89 o 
 -10   1   6       81.73       65.21    101.16 o 
  -9   1   6       69.58       55.95     98.55 o 
  -8   1   6     1619.76     1436.79    221.79 o 
  -7   1   6       59.09      -36.17     67.10 o 
  -6   1   6      877.85      882.59     93.62 o 
  -5   1   6     3511.64     3156.22    118.06 o 
  -4   1   6      154.63      186.45     61.11 o 
  -3   1   6     1470.97     1217.21     66.17 o 
  -2   1   6      838.89      803.65     67.34 o 
  -1   1   6     4049.51     4099.90     78.36 o 
   0   1   6    35074.15    36038.07    516.81 o 
   1   1   6    45794.45    45890.05    678.88 o 
   2   1   6      230.70      232.80     38.71 o 
   3   1   6     4689.52     4809.32    105.85 o 
   4   1   6    16089.96    17157.39    320.16 o 
   5   1   6    11107.71    10420.13    211.19 o 
   6   1   6     2272.93     2304.18     67.91 o 
   7   1   6      594.15      623.69     60.58 o 
   8   1   6     1021.96     1033.64     69.50 o 
   9   1   6      425.29      304.54     73.21 o 
  10   1   6       73.16       73.01     92.08 o 
  11   1   6      937.12     1233.40    111.36 o 
  12   1   6        3.93       23.10    110.71 o 
  13   1   6       71.69      -58.12    193.08 o 
 -13   2   6       32.41       67.05    140.53 o 
 -12   2   6       69.60      254.07    132.29 o 
 -11   2   6       92.51      162.56    114.22 o 
 -10   2   6     2830.46     3069.09    146.13 o 
  -9   2   6        6.52       72.95     93.93 o 
  -8   2   6     3343.22     3304.29    130.33 o 
  -7   2   6     5781.43     5380.46    183.65 o 
  -6   2   6     2587.17     2589.54    103.18 o 
  -5   2   6      140.36       48.48     61.65 o 
  -4   2   6     4167.29     3885.11     83.63 o 
  -3   2   6      273.82      264.10     58.31 o 
  -2   2   6     9616.97     9588.84    293.07 o 
  -1   2   6    20884.67    22149.58    460.26 o 
   0   2   6     6873.72     7077.12    183.01 o 
   1   2   6     1794.01     1891.66     51.31 o 
   2   2   6      572.81      580.33     46.67 o 
   3   2   6     1047.51      979.81     53.15 o 
   4   2   6       44.21       41.29     48.27 o 
   5   2   6     1017.26      950.13     86.21 o 
   6   2   6      190.46      243.83     43.71 o 
   7   2   6        9.81       44.52     48.60 o 
   8   2   6        8.29      -54.73     62.36 o 
   9   2   6        3.63       10.31     75.80 o 
  10   2   6     1244.98     1376.58    110.55 o 
  11   2   6      724.12      964.22    117.16 o 
  12   2   6      971.68      957.45    153.12 o 
  13   2   6       60.76      142.40    152.57 o 
 -13   3   6       21.51     -131.06    168.65 o 
 -12   3   6      107.38      183.65    132.84 o 
 -11   3   6       22.38       77.80    116.04 o 
 -10   3   6      487.71      476.41    114.70 o 
  -9   3   6       30.14      -38.42     84.30 o 
  -8   3   6      601.19      624.57    120.20 o 
  -7   3   6      156.48      169.51     77.38 o 
  -6   3   6        8.31      -44.97     67.78 o 
  -5   3   6       13.32      -12.61     37.22 o 
  -4   3   6      814.41      870.82     60.58 o 
  -3   3   6    20250.17    20211.38    344.97 o 
  -2   3   6     2071.01     2230.10     68.07 o 
  -1   3   6     4717.14     4855.36    258.42 o 
   0   3   6        1.13      -23.80     33.12 o 
   1   3   6      338.10      393.51     35.05 o 
   2   3   6     8144.91     8276.38    258.34 o 
   3   3   6     8138.61     8280.07    167.98 o 
   4   3   6      549.14      506.00     57.66 o 
   5   3   6     7791.03     7634.39    137.02 o 
   6   3   6      311.78      396.54     60.97 o 
   7   3   6    22436.83    20862.39    325.42 o 
   8   3   6      214.58      324.03     67.68 o 
   9   3   6      214.97      274.54     90.49 o 
  10   3   6      207.37      274.01     98.97 o 
  11   3   6       61.04      275.89    170.08 o 
  12   3   6        2.04       94.78    280.32 o 
 -12   4   6        4.49        7.20    136.48 o 
 -11   4   6       10.13      114.95    126.31 o 
 -10   4   6     3037.41     2635.65    147.41 o 
  -9   4   6       13.98       42.82     96.47 o 
  -8   4   6      608.69      589.69     87.56 o 
  -7   4   6      857.04      774.82     80.28 o 
  -6   4   6     6813.56     6049.93    180.51 o 
  -5   4   6     8004.87     6917.66    213.88 o 
  -4   4   6      373.44      422.17     58.31 o 
  -3   4   6     4488.82     4271.17    159.89 o 
  -2   4   6     3827.94     3445.82    122.26 o 
  -1   4   6      873.91      990.21     53.68 o 
   0   4   6    10485.56    10463.47    486.21 o 
   1   4   6     1229.58     1379.73     67.18 o 
   2   4   6      846.16      867.24     56.65 o 
   3   4   6       88.04       89.86     52.48 o 
   4   4   6      365.58      343.30     39.61 o 
   5   4   6      802.48      763.80     74.54 o 
   6   4   6     4012.63     3716.25    106.90 o 
   7   4   6     2211.44     2097.11    119.83 o 
   8   4   6       92.59      -14.53     70.90 o 
   9   4   6      979.32     1250.82     88.78 o 
  10   4   6      546.53      769.03    130.69 o 
  11   4   6      161.83      450.96    154.48 o 
  12   4   6      194.14       34.91    132.85 o 
 -12   5   6      229.76      267.34    149.25 o 
 -11   5   6       31.37     -141.45    125.72 o 
 -10   5   6      105.38      164.78    119.78 o 
  -9   5   6      426.99      439.13    113.46 o 
  -8   5   6      407.59      577.04     98.40 o 
  -7   5   6      151.48      104.23     83.26 o 
  -6   5   6     4528.88     4131.34    129.00 o 
  -5   5   6      295.40      264.26     75.19 o 
  -4   5   6      354.33      309.04     70.14 o 
  -3   5   6     1431.61     1420.83     78.84 o 
  -2   5   6        2.18      -50.73     38.66 o 
  -1   5   6    10557.58    10123.01    308.03 o 
   0   5   6     2989.42     2770.97     85.30 o 
   1   5   6    15821.07    15818.32    736.74 o 
   2   5   6       87.45       -1.98     68.00 o 
   3   5   6     2574.27     2540.94    142.48 o 
   4   5   6     4853.58     4793.12    332.74 o 
   5   5   6        1.04      -34.04     64.88 o 
   6   5   6      128.95       69.13     69.82 o 
   7   5   6      147.95      226.97     81.88 o 
   8   5   6        4.86      -33.56     85.63 o 
   9   5   6      244.58      216.09     84.55 o 
  10   5   6      216.09      220.46    128.30 o 
  11   5   6      243.77      203.51    156.15 o 
  12   5   6      110.58      384.78    180.06 o 
 -11   6   6        4.31      167.68    129.64 o 
 -10   6   6      394.64      235.43     69.38 o 
  -9   6   6      302.37      515.16    112.67 o 
  -8   6   6       15.11      111.73     99.14 o 
  -7   6   6      317.74      317.51     95.29 o 
  -6   6   6     3767.30     3465.13    135.52 o 
  -5   6   6      869.51      925.88     99.25 o 
  -4   6   6    10163.69     9520.01    354.74 o 
  -3   6   6        1.70        4.04     69.93 o 
  -2   6   6       13.96       68.50     98.31 o 
  -1   6   6      951.95      968.33     67.08 o 
   0   6   6        1.60       49.34     57.18 o 
   1   6   6     2906.63     2907.83    210.77 o 
   2   6   6       49.30       71.66     55.62 o 
   3   6   6     4361.14     4403.54    389.68 o 
   4   6   6      521.37      499.69     81.81 o 
   5   6   6       25.29      -48.03     80.77 o 
   6   6   6      223.29      116.94     76.70 o 
   7   6   6        1.00      -65.28     99.00 o 
   8   6   6      196.67       87.59     96.42 o 
   9   6   6       62.89      205.58    106.14 o 
  10   6   6       95.27       15.39     85.62 o 
  11   6   6        5.35      193.83    156.88 o 
 -11   7   6       50.66      207.05    143.31 o 
 -10   7   6      198.88      221.29    136.87 o 
  -9   7   6        2.12        1.58    109.05 o 
  -8   7   6       24.39      119.11    108.77 o 
  -7   7   6       14.88     -119.57     96.51 o 
  -6   7   6       56.80      119.73     92.40 o 
  -5   7   6     1583.42     1667.06    104.52 o 
  -4   7   6        6.18      -54.15     80.53 o 
  -3   7   6      165.90       83.98     72.91 o 
  -2   7   6     1073.29     1042.42    124.59 o 
  -1   7   6       23.63      -29.58     69.23 o 
   0   7   6      472.87      464.39     93.85 o 
   1   7   6     3200.58     3057.54    210.03 o 
   2   7   6      562.96      714.63     74.99 o 
   3   7   6       13.96      -40.97     59.46 o 
   4   7   6      756.03      776.65     94.91 o 
   5   7   6     2067.88     2067.79     97.39 o 
   6   7   6     1373.25     1174.79    111.95 o 
   7   7   6        2.17      -42.50    106.84 o 
   8   7   6      345.85      223.02    104.51 o 
   9   7   6        3.76      -54.48    148.20 o 
  10   7   6       87.82      -32.83     81.05 o 
 -10   8   6      303.89      238.34    145.78 o 
  -9   8   6       62.15       65.45    123.79 o 
  -8   8   6      131.37      190.10    119.07 o 
  -7   8   6       43.81       19.74    111.17 o 
  -6   8   6        7.37       -0.18     80.21 o 
  -5   8   6       49.26      175.04     96.79 o 
  -4   8   6      345.52      269.67     86.76 o 
  -3   8   6        7.75       82.64     84.45 o 
  -2   8   6     2468.30     2566.24    256.26 o 
  -1   8   6     1607.71     1836.70    287.03 o 
   0   8   6        8.67       -3.41    162.61 o 
   1   8   6       67.02       25.45     63.26 o 
   2   8   6       82.07       58.85     78.42 o 
   3   8   6        3.04      135.45     96.52 o 
   4   8   6       39.89       -6.15     95.28 o 
   5   8   6       10.63      -59.72     93.04 o 
   6   8   6      730.30      623.45    103.49 o 
   7   8   6       73.52       98.65    117.62 o 
   8   8   6        5.24     -109.18    102.32 o 
   9   8   6       85.43       -7.46    120.35 o 
  -9   9   6        2.43      -31.07    127.77 o 
  -8   9   6       69.30      140.90    124.90 o 
  -7   9   6      148.24      106.40    126.52 o 
  -6   9   6        4.20       59.28    112.84 o 
  -5   9   6      375.14      332.46    106.86 o 
  -4   9   6      110.24      119.16     96.14 o 
  -3   9   6      118.56      194.94    126.88 o 
  -2   9   6      499.08      553.66    123.00 o 
  -1   9   6      301.33      332.49    115.46 o 
   0   9   6      125.98       30.08    177.20 o 
   1   9   6      305.04      265.87    122.65 o 
   2   9   6     2668.51     2645.86    205.51 o 
   3   9   6      176.50      102.64    135.68 o 
   4   9   6       83.42       46.69    107.81 o 
   5   9   6      665.60      549.36    110.36 o 
   6   9   6       85.75      162.91    124.14 o 
   7   9   6      709.21      831.10    133.88 o 
   8   9   6        2.71      -22.19    128.34 o 
  -7  10   6       17.31      115.81    127.22 o 
  -6  10   6      588.05      776.75    163.00 o 
  -5  10   6     1064.72     1333.44    185.84 o 
  -4  10   6       74.30       25.77    180.61 o 
  -3  10   6      107.29      264.17    145.27 o 
  -2  10   6       42.96      112.83    131.36 o 
  -1  10   6      113.39       85.65    114.83 o 
   0  10   6       69.00       65.54    160.96 o 
   1  10   6      291.30      599.89    296.68 o 
   2  10   6        4.28       97.38    125.03 o 
   3  10   6       50.65     -110.81     98.46 o 
   4  10   6       31.17       64.69    123.09 o 
   5  10   6       23.06     -133.18    120.22 o 
   6  10   6      202.69      271.52    130.03 o 
   7  10   6      130.80      -31.76    141.24 o 
  -5  11   6        5.53      315.73    175.04 o 
  -4  11   6       49.21      172.84    158.31 o 
  -3  11   6       46.02       91.58    163.40 o 
  -2  11   6      121.66      103.59    161.55 o 
  -1  11   6      772.34     1058.69    175.61 o 
   0  11   6        9.86      -71.42    249.79 o 
   1  11   6      165.46      -92.72    234.85 o 
   2  11   6       33.90     -139.87    147.92 o 
   3  11   6      305.37      370.43    151.62 o 
   4  11   6        1.42       98.83    194.90 o 
   5  11   6       22.68      167.01    139.39 o 
 -13   0   7       54.18       59.18    268.50 o 
 -11   0   7     1365.06     1374.03    238.61 o 
  -9   0   7      287.07      396.51    179.90 o 
  -7   0   7     3362.60     3201.99    188.14 o 
  -5   0   7     4691.64     4870.63    224.26 o 
  -3   0   7     2297.01     2261.65    135.78 o 
  -1   0   7    56393.83    56234.54   1132.02 o 
   1   0   7      427.50      393.78     52.83 o 
   3   0   7     7599.73     8122.35    370.45 o 
   5   0   7    18143.22    16829.97    361.06 o 
   7   0   7      113.82      185.25     74.35 o 
   9   0   7       58.17     -107.43    102.37 o 
  11   0   7       77.85       37.53    169.19 o 
  13   0   7        7.88       86.60    205.79 o 
 -13   1   7        3.76      -89.87    177.83 o 
 -12   1   7       22.51      -20.33    162.30 o 
 -11   1   7       16.26      -16.74    136.41 o 
 -10   1   7       25.09       64.31     69.85 o 
  -9   1   7     1851.52     2054.80    155.21 o 
  -8   1   7      366.26      198.96     93.26 o 
  -7   1   7       54.49      -83.26     98.78 o 
  -6   1   7     1216.01     1053.06     91.19 o 
  -5   1   7     6447.14     6070.80    177.42 o 
  -4   1   7     3833.56     3608.16    121.37 o 
  -3   1   7     2488.65     2508.00     74.50 o 
  -2   1   7    23058.64    23370.15    398.92 o 
  -1   1   7      389.70      386.25     36.00 o 
   0   1   7    10714.43    10575.32    166.95 o 
   1   1   7     2777.11     2607.97     61.60 o 
   2   1   7     5218.77     5138.13     91.61 o 
   3   1   7      229.02      137.09     44.26 o 
   4   1   7     3538.87     3414.90    153.60 o 
   5   1   7     2090.33     2358.53    145.31 o 
   6   1   7     6372.19     5984.61    136.70 o 
   7   1   7     1101.48     1172.84     68.49 o 
   8   1   7      618.82      577.05     89.06 o 
   9   1   7       29.02       49.18     75.66 o 
  10   1   7        0.42       89.63     95.49 o 
  11   1   7       94.14      204.79    107.82 o 
  12   1   7       47.36       93.20    142.70 o 
 -13   2   7      149.93       85.67    185.22 o 
 -12   2   7       76.69      199.76    133.66 o 
 -11   2   7     1741.58     1964.51    143.18 o 
 -10   2   7      426.34      294.24    100.86 o 
  -9   2   7      644.00      664.95     96.48 o 
  -8   2   7      522.40      593.92     98.63 o 
  -7   2   7     2046.80     1955.24    105.84 o 
  -6   2   7      259.83      157.19     74.78 o 
  -5   2   7     9230.60     8895.97    198.13 o 
  -4   2   7     4049.15     3707.27    142.09 o 
  -3   2   7      124.99      102.98     42.28 o 
  -2   2   7        1.10       27.66     40.48 o 
  -1   2   7     1796.73     1676.47     62.80 o 
   0   2   7       93.68      117.69     35.01 o 
   1   2   7      708.36      777.58     42.82 o 
   2   2   7    14561.13    14501.22    259.98 o 
   3   2   7     3246.73     3043.57     87.89 o 
   4   2   7        4.31      -81.36     54.24 o 
   5   2   7       17.81       -2.92     79.88 o 
   6   2   7     2533.25     2535.01     81.31 o 
   7   2   7      577.32      590.97     53.67 o 
   8   2   7       67.71       71.51     77.31 o 
   9   2   7     1704.30     1807.89    110.17 o 
  10   2   7      434.20      563.76    153.43 o 
  11   2   7     1109.34      993.43    110.94 o 
  12   2   7      713.91      803.54    151.84 o 
 -13   3   7       12.68       18.65    132.80 o 
 -12   3   7      241.63      350.97    135.30 o 
 -11   3   7      269.20      244.04    119.25 o 
 -10   3   7       90.49       48.83    116.20 o 
  -9   3   7        2.67       57.00     99.72 o 
  -8   3   7      450.75      374.79     85.29 o 
  -7   3   7     2176.12     2055.21    108.15 o 
  -6   3   7     9891.27     8831.77    380.11 o 
  -5   3   7       84.94       82.35     42.72 o 
  -4   3   7     1983.06     1812.03     72.43 o 
  -3   3   7       72.52       38.21     42.01 o 
  -2   3   7     7763.59     7566.26    233.91 o 
  -1   3   7      798.03      712.30     98.64 o 
   0   3   7    21621.81    22124.09    844.96 o 
   1   3   7      752.09      823.95     59.27 o 
   2   3   7      154.29      225.82     35.65 o 
   3   3   7      441.25      429.51     55.97 o 
   4   3   7    12773.63    11747.84    225.88 o 
   5   3   7     1037.82     1037.64     77.41 o 
   6   3   7      974.63      992.32     96.23 o 
   7   3   7       57.91       14.20     63.41 o 
   8   3   7      110.88      182.60     88.51 o 
   9   3   7      159.28      238.59     89.68 o 
  10   3   7     1366.68     1799.08    138.48 o 
  11   3   7      241.72      280.11    144.77 o 
  12   3   7      359.58      586.95    173.30 o 
 -12   4   7       53.35      111.86    140.13 o 
 -11   4   7      461.14      514.57    133.67 o 
 -10   4   7       44.50       -2.88    148.11 o 
  -9   4   7     1251.61     1244.37    120.71 o 
  -8   4   7      234.33      176.10     94.59 o 
  -7   4   7     2518.31     2380.85    118.13 o 
  -6   4   7     1483.25     1401.99     92.21 o 
  -5   4   7     4277.99     4092.14    123.01 o 
  -4   4   7        7.36      -30.41     70.93 o 
  -3   4   7      232.80      167.34     42.58 o 
  -2   4   7     3285.91     3161.24     88.55 o 
  -1   4   7        5.40      -32.75     44.49 o 
   0   4   7      899.35      898.98     51.09 o 
   1   4   7     3055.87     3041.03    118.06 o 
   2   4   7     3030.81     2953.03    171.98 o 
   3   4   7      298.68      268.10     38.55 o 
   4   4   7      743.59      659.78     71.52 o 
   5   4   7        5.21        8.55     60.91 o 
   6   4   7     4142.48     4002.23    127.28 o 
   7   4   7      997.14     1141.36     92.30 o 
   8   4   7      709.06      779.37     77.39 o 
   9   4   7     2246.03     2246.27    193.90 o 
  10   4   7       19.25       78.38    138.77 o 
  11   4   7      267.54      331.72    160.02 o 
  12   4   7        9.88      -90.86    167.13 o 
 -12   5   7       53.59       32.05    145.93 o 
 -11   5   7      141.71      105.87    128.58 o 
 -10   5   7      175.37      254.70    121.09 o 
  -9   5   7      409.74      251.29     94.84 o 
  -8   5   7       68.36      -17.89     97.91 o 
  -7   5   7        4.07      -38.62     91.54 o 
  -6   5   7      880.74      769.91     90.54 o 
  -5   5   7     3483.73     3436.88    213.38 o 
  -4   5   7       20.78      -25.57     69.94 o 
  -3   5   7       96.71       65.27     67.13 o 
  -2   5   7     1584.91     1641.61     66.75 o 
  -1   5   7       73.40       24.52     52.83 o 
   0   5   7    11710.04    11550.75    415.13 o 
   1   5   7     5398.75     5318.26    270.76 o 
   2   5   7     1028.96     1102.49     71.27 o 
   3   5   7     1333.96     1400.64    135.73 o 
   4   5   7     3531.16     3439.50    225.79 o 
   5   5   7     1215.14     1204.86    105.61 o 
   6   5   7     1280.40     1379.90     99.64 o 
   7   5   7       22.53      -68.70    111.53 o 
   8   5   7      340.25      270.81     88.89 o 
   9   5   7      121.96        5.16     94.07 o 
  10   5   7       74.02      257.64    147.86 o 
  11   5   7        6.01      186.18    279.09 o 
 -11   6   7      475.66      346.13    272.15 o 
 -10   6   7        8.37      -52.46    118.97 o 
  -9   6   7       89.12        9.02    113.86 o 
  -8   6   7      152.95        9.40    108.94 o 
  -7   6   7      215.74      234.86     99.13 o 
  -6   6   7     3458.66     3263.78    136.89 o 
  -5   6   7     3728.73     3455.27    145.74 o 
  -4   6   7      603.61      472.22     85.59 o 
  -3   6   7       10.21       27.93     98.93 o 
  -2   6   7        4.33     -101.76     67.84 o 
  -1   6   7     3483.94     3498.96    177.24 o 
   0   6   7      544.31      745.26     68.94 o 
   1   6   7     1132.92     1216.73     68.37 o 
   2   6   7       77.42      -21.79     51.94 o 
   3   6   7      740.05      779.25     84.19 o 
   4   6   7     3985.12     3839.04    308.37 o 
   5   6   7     4495.89     4298.98    275.10 o 
   6   6   7      241.05      269.67     80.43 o 
   7   6   7      207.10       49.42    103.25 o 
   8   6   7        5.41      -33.54     97.39 o 
   9   6   7      170.31      159.46    109.56 o 
  10   6   7      305.40      195.65    160.53 o 
  11   6   7       87.46     -118.09    178.57 o 
 -10   7   7       69.46      -36.22    209.69 o 
  -9   7   7      171.33      236.49    124.23 o 
  -8   7   7       13.21      199.13    118.98 o 
  -7   7   7       60.73      -68.12    103.56 o 
  -6   7   7      249.16      189.64    101.68 o 
  -5   7   7      450.79      477.05     94.75 o 
  -4   7   7     1503.87     1636.91    122.70 o 
  -3   7   7     1979.16     1902.91    117.92 o 
  -2   7   7     2334.66     2360.09    114.50 o 
  -1   7   7       25.13       53.81     90.44 o 
   0   7   7      313.97      330.60     76.33 o 
   1   7   7       23.88      -17.33     62.63 o 
   2   7   7     1748.77     1579.31     99.16 o 
   3   7   7      100.67      -56.54     86.60 o 
   4   7   7      425.75      422.74    131.06 o 
   5   7   7        4.68       72.09    104.67 o 
   6   7   7     1498.06     1402.80    112.76 o 
   7   7   7      252.86     -104.98    105.93 o 
   8   7   7      148.45      227.56    108.76 o 
   9   7   7        1.56       26.45    118.43 o 
  10   7   7       17.31       95.30    161.41 o 
 -10   8   7       39.65     -170.21    131.50 o 
  -9   8   7       61.57      131.30    132.91 o 
  -8   8   7      252.53      225.84    118.80 o 
  -7   8   7      297.06      160.24    101.11 o 
  -6   8   7       30.55       60.12     58.69 o 
  -5   8   7        9.49       40.44     96.29 o 
  -4   8   7        2.11       23.28     83.96 o 
  -3   8   7     1309.60     1272.77    104.43 o 
  -2   8   7      151.54      198.08    139.19 o 
  -1   8   7     1288.37     1415.64    362.27 o 
   0   8   7      189.60      122.95    104.52 o 
   1   8   7     1073.42     1033.68    116.82 o 
   2   8   7      396.96      323.73     99.26 o 
   3   8   7      235.15      106.51    105.66 o 
   4   8   7        0.29     -149.57    103.51 o 
   5   8   7        5.25     -158.22    110.60 o 
   6   8   7      242.70      110.80    113.79 o 
   7   8   7      406.34      374.55    127.16 o 
   8   8   7       37.76     -155.10    196.37 o 
   9   8   7      135.26       68.98    130.96 o 
  -8   9   7       14.03     -135.66    126.33 o 
  -7   9   7      960.03     1119.75    139.62 o 
  -6   9   7      878.24      955.10    130.26 o 
  -5   9   7       40.78      -18.08    110.33 o 
  -4   9   7      134.29      241.01    132.20 o 
  -3   9   7        9.19     -100.33    126.32 o 
  -2   9   7        7.08       87.80    125.38 o 
  -1   9   7      165.14      269.86    122.76 o 
   0   9   7      344.39      341.47    185.31 o 
   1   9   7       14.52        6.47    142.19 o 
   2   9   7        3.02      -40.09    150.59 o 
   3   9   7      241.03       96.34    131.22 o 
   4   9   7      635.18      603.80    114.05 o 
   5   9   7      253.95      184.78    127.81 o 
   6   9   7      375.94      251.66    122.90 o 
   7   9   7        5.29     -147.57    131.06 o 
   8   9   7       18.46        9.21    162.23 o 
  -7  10   7       56.03       72.64    128.89 o 
  -6  10   7       19.98      104.28    120.85 o 
  -5  10   7      245.38      241.56    154.95 o 
  -4  10   7       53.14       96.84    156.78 o 
  -3  10   7      533.51      499.67    155.92 o 
  -2  10   7      156.21      206.41    142.62 o 
  -1  10   7       11.89       48.45    168.90 o 
   0  10   7      462.16      447.48    179.61 o 
   1  10   7      201.67       24.60    168.84 o 
   2  10   7        8.43      198.49    167.66 o 
   3  10   7       76.23      -85.13    153.97 o 
   4  10   7      140.02     -185.28    123.52 o 
   5  10   7        0.88      -95.65    123.79 o 
   6  10   7      146.24      165.04    141.06 o 
  -5  11   7        0.00      -61.79    175.11 o 
  -4  11   7      108.80      211.02    179.31 o 
  -3  11   7        2.03      -84.71    161.76 o 
  -2  11   7       24.85       87.00    204.90 o 
  -1  11   7       15.20      -52.49    156.58 o 
   0  11   7      850.26      959.63    263.67 o 
   1  11   7       82.52      117.66    265.09 o 
   2  11   7        4.96     -246.80    164.54 o 
   3  11   7       70.30       50.56    171.14 o 
   4  11   7       45.16      -28.33    155.49 o 
 -12   0   8      394.66      634.42    256.14 o 
 -10   0   8     2894.17     2758.06    225.44 o 
  -8   0   8     1308.29     1382.62    191.43 o 
  -6   0   8     1521.39     1494.98    159.90 o 
  -4   0   8    14956.54    15139.72    489.82 o 
  -2   0   8      355.15      421.35     60.59 o 
   0   0   8    17645.40    17572.81    375.36 o 
   2   0   8     7441.92     7420.39    210.85 o 
   4   0   8     3886.54     3796.48    112.66 o 
   6   0   8     2748.28     3001.85    190.49 o 
   8   0   8     1852.63     1650.80    265.68 o 
  10   0   8      785.72      733.14    173.67 o 
  12   0   8      447.97      261.79    197.20 o 
 -13   1   8       16.51       64.68    196.37 o 
 -12   1   8       43.51       40.74    145.72 o 
 -11   1   8      162.37      134.29    151.84 o 
 -10   1   8       16.51       62.51    138.99 o 
  -9   1   8       61.78      107.06    119.48 o 
  -8   1   8      562.97      602.18    312.97 o 
  -7   1   8       51.82     -126.64     96.97 o 
  -6   1   8     1349.22     1395.84    228.61 o 
  -5   1   8      802.06      898.43     94.10 o 
  -4   1   8     2815.44     2579.94    107.65 o 
  -3   1   8      400.30      363.29     52.27 o 
  -2   1   8      592.26      583.48     50.08 o 
  -1   1   8    26579.49    26462.18    389.37 o 
   0   1   8     1539.41     1465.93     54.70 o 
   1   1   8       12.94      -15.66     34.53 o 
   2   1   8       29.29      -32.58     30.06 o 
   3   1   8     1418.10     1299.88     64.90 o 
   4   1   8     9608.85     9495.17    186.60 o 
   5   1   8     7212.88     6663.70    146.84 o 
   6   1   8       78.04      -29.58     91.48 o 
   7   1   8     1889.08     1770.38     77.65 o 
   8   1   8     2235.29     2254.64     95.65 o 
   9   1   8       37.97      116.89     92.92 o 
  10   1   8      727.67      976.72    135.69 o 
  11   1   8       55.25      140.01    118.33 o 
  12   1   8       75.73       -0.15    129.42 o 
 -13   2   8       14.82       96.51    137.79 o 
 -12   2   8      474.25      496.99    169.04 o 
 -11   2   8       19.66       37.36    144.20 o 
 -10   2   8      218.14        6.51    107.85 o 
  -9   2   8       42.88       30.05    115.80 o 
  -8   2   8     2088.37     1849.02    301.21 o 
  -7   2   8     2644.53     2629.67    146.59 o 
  -6   2   8     4016.58     3513.89    141.58 o 
  -5   2   8      243.94      301.34     56.11 o 
  -4   2   8     1087.96     1182.15     64.40 o 
  -3   2   8     5656.89     5773.63    263.39 o 
  -2   2   8      247.36      269.14     49.58 o 
  -1   2   8       79.16      153.09     38.32 o 
   0   2   8       52.95        0.36     35.76 o 
   1   2   8     1082.22     1077.14     76.15 o 
   2   2   8     1140.65     1126.27     47.21 o 
   3   2   8     7869.12     7673.68    159.52 o 
   4   2   8      179.08      163.33     57.70 o 
   5   2   8      586.77      565.57     69.24 o 
   6   2   8       26.16      -37.13     90.31 o 
   7   2   8      428.30      412.47    100.37 o 
   8   2   8      203.92       89.44     84.49 o 
   9   2   8        5.71       82.88     72.55 o 
  10   2   8      387.92      405.89    105.14 o 
  11   2   8      219.76      275.71    114.17 o 
  12   2   8      141.15      165.01    122.95 o 
 -12   3   8       10.46       59.48    170.65 o 
 -11   3   8      258.87      227.64    115.40 o 
 -10   3   8       84.60       77.88    110.69 o 
  -9   3   8      130.28       91.44    105.50 o 
  -8   3   8      554.08      487.42     90.54 o 
  -7   3   8     2339.59     2340.64    117.94 o 
  -6   3   8      791.44      676.79     92.73 o 
  -5   3   8     4729.11     4594.88    160.97 o 
  -4   3   8       20.24      -52.82     50.81 o 
  -3   3   8     3172.01     2999.85    180.62 o 
  -2   3   8       18.94       29.12     47.83 o 
  -1   3   8     3225.68     3182.12    173.73 o 
   0   3   8       18.17       61.74     41.77 o 
   1   3   8    14452.53    14894.66    501.07 o 
   2   3   8       44.00       11.42     35.28 o 
   3   3   8     2222.17     2182.47    149.37 o 
   4   3   8      263.57      158.07     64.37 o 
   5   3   8        8.15      -93.18     79.76 o 
   6   3   8     2688.42     2539.14    138.06 o 
   7   3   8     1196.22     1313.85    118.01 o 
   8   3   8        1.45       13.10     89.49 o 
   9   3   8     1204.31     1303.46    126.47 o 
  10   3   8       55.08       79.04    104.70 o 
  11   3   8     1199.22     1505.22    131.89 o 
  12   3   8       44.07      145.07    174.21 o 
 -12   4   8      572.32      610.95    202.19 o 
 -11   4   8       97.83       17.09    131.20 o 
 -10   4   8       71.08      163.79    115.13 o 
  -9   4   8       11.18       22.70    104.61 o 
  -8   4   8       43.34      -58.05     93.76 o 
  -7   4   8      980.56      930.19    133.03 o 
  -6   4   8     6261.73     6109.04    182.36 o 
  -5   4   8       30.57       -2.13     61.72 o 
  -4   4   8      313.42      287.74     82.00 o 
  -3   4   8     1829.21     1798.03     99.74 o 
  -2   4   8     4796.16     4760.30    123.58 o 
  -1   4   8     5126.88     4778.38    286.42 o 
   0   4   8     4840.88     4841.52    276.02 o 
   1   4   8      577.98      528.15     55.57 o 
   2   4   8      626.53      643.02     47.12 o 
   3   4   8     2098.00     2013.71     94.34 o 
   4   4   8       11.25      -91.85     68.04 o 
   5   4   8     1172.55     1139.09    104.61 o 
   6   4   8        8.40      -46.66     79.43 o 
   7   4   8      324.33      330.78     81.77 o 
   8   4   8       13.80       36.77     90.42 o 
   9   4   8        5.52       48.75    102.83 o 
  10   4   8     1913.35     1872.12    201.67 o 
  11   4   8      319.56      359.56    144.57 o 
 -12   5   8      102.33      101.72    146.78 o 
 -11   5   8        0.39      -25.64    244.02 o 
 -10   5   8        2.76     -171.29    114.20 o 
  -9   5   8      121.97      135.38    112.13 o 
  -8   5   8      769.17      606.79     96.19 o 
  -7   5   8      451.12      368.32    103.16 o 
  -6   5   8       92.18       65.91     73.39 o 
  -5   5   8      194.07      129.05     86.34 o 
  -4   5   8      280.60      260.11     76.65 o 
  -3   5   8      770.65      702.35     94.78 o 
  -2   5   8      121.07       -5.59     55.93 o 
  -1   5   8     2390.13     2420.53     93.91 o 
   0   5   8       82.71      102.99     53.82 o 
   1   5   8      507.97      539.76     57.74 o 
   2   5   8      313.74      372.86     80.81 o 
   3   5   8     6442.47     6487.90    400.41 o 
   4   5   8     3293.53     3165.68    270.96 o 
   5   5   8    10299.41     9783.38    445.25 o 
   6   5   8      203.08      335.23     94.82 o 
   7   5   8       77.63       40.74     83.64 o 
   8   5   8     1025.16      823.30    101.00 o 
   9   5   8      156.16       49.66    141.15 o 
  10   5   8      277.15      529.93    188.14 o 
  11   5   8        1.60      143.26    162.26 o 
 -11   6   8        7.29       -0.83    149.59 o 
 -10   6   8      609.84      563.45    131.03 o 
  -9   6   8      203.56      399.64    104.74 o 
  -8   6   8      179.75      249.23    112.73 o 
  -7   6   8       38.77      -12.59    104.72 o 
  -6   6   8      979.98      915.37    101.94 o 
  -5   6   8     1650.61     1486.08    146.53 o 
  -4   6   8      570.35      641.01     91.44 o 
  -3   6   8     1451.53     1372.28    169.70 o 
  -2   6   8      515.16      480.70    179.43 o 
  -1   6   8       14.43        0.56     62.52 o 
   0   6   8     2057.46     2075.71    136.49 o 
   1   6   8     1421.51     1591.71     89.94 o 
   2   6   8      711.68      638.41     91.71 o 
   3   6   8      113.53      156.06     82.95 o 
   4   6   8      460.61      364.22     87.68 o 
   5   6   8      861.30      887.10    100.17 o 
   6   6   8     2571.69     2401.89    130.03 o 
   7   6   8      483.24      539.58     92.01 o 
   8   6   8      591.45      605.03    108.20 o 
   9   6   8       19.44      166.38    148.34 o 
  10   6   8      280.72      229.21    226.38 o 
 -10   7   8       21.89      -61.00    130.24 o 
  -9   7   8      108.45      168.09     88.49 o 
  -8   7   8      101.43      154.54    123.42 o 
  -7   7   8       23.04      -41.67    112.25 o 
  -6   7   8      477.11      321.92    103.18 o 
  -5   7   8      728.26      825.46     93.54 o 
  -4   7   8       11.83     -130.45     88.20 o 
  -3   7   8       48.94       40.75     86.52 o 
  -2   7   8       29.59      -56.10    100.14 o 
  -1   7   8     7695.72     7766.02    817.26 o 
   0   7   8      532.15      529.27    101.23 o 
   1   7   8      181.36      153.82     68.79 o 
   2   7   8     1060.31     1229.52    179.52 o 
   3   7   8      394.34      311.51     95.23 o 
   4   7   8      235.78      319.82    206.86 o 
   5   7   8      420.81      370.58     97.78 o 
   6   7   8      176.37      123.35    107.75 o 
   7   7   8       22.80      -91.43    112.81 o 
   8   7   8      348.67      172.69    122.12 o 
   9   7   8      474.26      533.26    118.83 o 
  10   7   8       25.27      -56.31    187.02 o 
  -9   8   8       21.51       61.49    126.20 o 
  -8   8   8     1025.28     1218.08    154.35 o 
  -7   8   8      755.75      545.86    177.73 o 
  -6   8   8      824.34      958.50    121.47 o 
  -5   8   8       13.72       17.97    106.13 o 
  -4   8   8        8.16       16.23     87.18 o 
  -3   8   8       84.32      278.78    119.36 o 
  -2   8   8      409.61      602.17    126.34 o 
  -1   8   8      107.05       77.16     94.49 o 
   0   8   8       18.45      -64.79     93.85 o 
   1   8   8      116.64      -92.70    125.46 o 
   2   8   8     1557.28     1257.70    163.77 o 
   3   8   8     1066.76     1234.99    217.21 o 
   4   8   8       55.13      -59.79     99.41 o 
   5   8   8      219.61       70.24    124.79 o 
   6   8   8       13.95     -165.56    110.37 o 
   7   8   8      140.02      -47.47    125.72 o 
   8   8   8       95.51      -88.22    135.17 o 
   9   8   8        7.57     -177.76    128.96 o 
  -8   9   8        3.96      148.18    151.13 o 
  -7   9   8      236.85      401.39    135.01 o 
  -6   9   8      307.09      328.01    117.55 o 
  -5   9   8      617.10      938.50    127.05 o 
  -4   9   8      590.01      657.49    143.09 o 
  -3   9   8       92.36      -21.43    129.70 o 
  -2   9   8      293.02      251.47    127.59 o 
  -1   9   8      709.35      696.72    164.02 o 
   0   9   8       38.90     -232.14    215.43 o 
   1   9   8      118.11       61.05    203.43 o 
   2   9   8      357.88      190.22    126.16 o 
   3   9   8       39.56      -15.73    117.18 o 
   4   9   8       37.33      -33.98    107.97 o 
   5   9   8        6.98     -166.54    111.02 o 
   6   9   8      431.11      112.59    125.11 o 
   7   9   8        6.87      -77.83    141.79 o 
  -6  10   8       21.53       83.13    163.72 o 
  -5  10   8       28.52      -98.46    166.56 o 
  -4  10   8       23.74      168.43    152.80 o 
  -3  10   8       42.47      188.73    147.03 o 
  -2  10   8      421.81      487.56    151.70 o 
  -1  10   8      633.37      760.32    298.27 o 
   0  10   8       72.29     -101.89    236.85 o 
   1  10   8        3.52     -152.13    173.61 o 
   2  10   8       39.81      -77.77    237.79 o 
   3  10   8       16.33      134.96    246.38 o 
   4  10   8       53.83     -123.75    159.66 o 
   5  10   8      478.31      168.87    135.05 o 
   6  10   8        0.16     -216.45    144.30 o 
  -4  11   8       41.90      133.60    178.67 o 
  -3  11   8      411.12      508.47    194.84 o 
  -2  11   8       13.24     -203.33    162.45 o 
  -1  11   8        0.25      108.01    250.85 o 
   0  11   8       12.06     -126.37    270.38 o 
   1  11   8        2.45      -34.00    280.03 o 
   2  11   8        1.48     -414.75    276.50 o 
   3  11   8      138.79      119.50    224.38 o 
 -13   0   9      441.89     1017.40    286.62 o 
 -11   0   9      284.83      510.76    239.91 o 
  -9   0   9      133.51       49.18    183.90 o 
  -7   0   9     2662.05     2620.98    212.02 o 
  -5   0   9      292.29      124.25    127.07 o 
  -3   0   9    10103.63     9838.69    234.78 o 
  -1   0   9     1361.77     1382.36     81.99 o 
   1   0   9       63.54      -13.92     55.87 o 
   3   0   9     1235.66     1065.66     70.79 o 
   5   0   9      135.54      153.78    128.37 o 
   7   0   9     2233.10     2242.83    199.43 o 
   9   0   9     6260.72     6440.24    215.00 o 
  11   0   9      248.76       99.54    190.37 o 
 -13   1   9       53.99      182.83    235.44 o 
 -12   1   9       24.78     -263.94    175.96 o 
 -11   1   9        0.45       27.39    123.93 o 
 -10   1   9      326.82      467.49    230.91 o 
  -9   1   9      175.35      140.78    134.71 o 
  -8   1   9     1634.81     2247.94    380.39 o 
  -7   1   9       27.81       36.23    104.20 o 
  -6   1   9     2531.57     2789.64    230.02 o 
  -5   1   9     3355.69     3266.71    129.65 o 
  -4   1   9      656.52      577.88     64.31 o 
  -3   1   9      733.96      733.82     53.95 o 
  -2   1   9     2821.58     2901.51     90.73 o 
  -1   1   9     8174.54     8380.83    144.17 o 
   0   1   9     4366.24     4271.76     89.55 o 
   1   1   9     7201.67     7505.59    131.04 o 
   2   1   9    19606.89    19457.71    293.00 o 
   3   1   9        3.22      -55.90     53.83 o 
   4   1   9     5994.03     5754.69    135.13 o 
   5   1   9     2342.75     2266.38    129.37 o 
   6   1   9      994.12      919.92    151.25 o 
   7   1   9        2.58       73.08    103.29 o 
   8   1   9        1.10      104.84     91.88 o 
   9   1   9       39.07      124.18     94.02 o 
  10   1   9      412.22      553.26    112.91 o 
  11   1   9       67.21      303.86    213.26 o 
  12   1   9        7.16      -15.96    154.33 o 
 -12   2   9       30.26      160.58    177.10 o 
 -11   2   9      312.73      621.14    170.03 o 
 -10   2   9        0.91       33.39    113.72 o 
  -9   2   9     1264.03     1347.38    203.14 o 
  -8   2   9      329.94      281.91    119.84 o 
  -7   2   9     3968.94     3854.47    161.80 o 
  -6   2   9     3730.97     3690.03    356.10 o 
  -5   2   9     1771.47     1784.61     98.17 o 
  -4   2   9      513.96      503.37     58.48 o 
  -3   2   9       38.31       -6.53     44.32 o 
  -2   2   9     3407.21     3279.82     91.47 o 
  -1   2   9     1022.47     1118.96     65.13 o 
   0   2   9      487.35      517.28     47.85 o 
   1   2   9      296.24      311.05     44.87 o 
   2   2   9      167.90      106.06     38.42 o 
   3   2   9     3182.30     2871.83     96.79 o 
   4   2   9      338.83      290.91     64.58 o 
   5   2   9     4652.62     4117.11    119.65 o 
   6   2   9     4556.79     4393.93    276.62 o 
   7   2   9      120.14       45.45    105.96 o 
   8   2   9      323.91      247.80     91.72 o 
   9   2   9       10.72       -7.41     90.91 o 
  10   2   9      111.05      136.01    108.14 o 
  11   2   9        0.35       99.67    124.20 o 
  12   2   9      155.40      104.62    130.29 o 
 -12   3   9       27.33       76.89    132.67 o 
 -11   3   9        0.35       77.56    145.32 o 
 -10   3   9      183.26      126.94    109.79 o 
  -9   3   9        1.71     -135.11    126.90 o 
  -8   3   9      310.13      261.33    125.54 o 
  -7   3   9      165.48      152.32     97.87 o 
  -6   3   9     2427.60     2312.64    139.43 o 
  -5   3   9        1.87       13.70     94.66 o 
  -4   3   9     1202.76     1154.90     81.86 o 
  -3   3   9     3111.88     2863.04     99.01 o 
  -2   3   9    25835.35    26157.86    857.64 o 
  -1   3   9      242.30      231.24     49.27 o 
   0   3   9     3702.17     3636.60    132.94 o 
   1   3   9       50.76       46.43     73.03 o 
   2   3   9     2367.20     2549.28     97.49 o 
   3   3   9     5193.18     4559.40    121.28 o 
   4   3   9     1805.78     1618.79    134.26 o 
   5   3   9       35.39      -32.61     61.22 o 
   6   3   9       81.00      172.88    106.88 o 
   7   3   9      482.27      405.16    113.82 o 
   8   3   9      862.84      987.85    100.49 o 
   9   3   9      272.15      207.58    107.72 o 
  10   3   9       24.31       83.71    115.71 o 
  11   3   9        6.69     -129.17    119.84 o 
 -12   4   9        9.36       17.01    164.01 o 
 -11   4   9      358.41      535.76    165.94 o 
 -10   4   9      224.21      226.21    124.34 o 
  -9   4   9      647.11      791.29    120.57 o 
  -8   4   9       12.00     -159.25    113.67 o 
  -7   4   9      754.68      599.74    126.44 o 
  -6   4   9       23.40       20.98    106.36 o 
  -5   4   9      362.31      225.45     98.27 o 
  -4   4   9      594.62      576.73     96.63 o 
  -3   4   9       64.74      -18.51     45.24 o 
  -2   4   9      797.39      813.89     68.58 o 
  -1   4   9     1365.18     1333.41     65.73 o 
   0   4   9       99.81       34.14     50.14 o 
   1   4   9     4065.72     4027.03    186.66 o 
   2   4   9     3349.42     3360.59    113.40 o 
   3   4   9     4748.13     4534.78    334.25 o 
   4   4   9      453.54      458.80     77.30 o 
   5   4   9       14.69      -42.68     82.19 o 
   6   4   9       90.56       50.68     86.21 o 
   7   4   9       93.00      138.38    115.86 o 
   8   4   9      494.52      306.28    134.01 o 
   9   4   9       65.09        9.03    105.51 o 
  10   4   9      997.50      906.78    129.84 o 
  11   4   9      198.78      343.52    159.79 o 
 -11   5   9       57.25       70.23    132.77 o 
 -10   5   9        0.83       86.82    174.10 o 
  -9   5   9       53.29        3.39    114.34 o 
  -8   5   9      239.96      397.62    109.66 o 
  -7   5   9      156.35       47.89    100.77 o 
  -6   5   9      776.47      761.33    103.12 o 
  -5   5   9     2449.88     2238.65    301.91 o 
  -4   5   9        8.91      -43.31     64.89 o 
  -3   5   9      297.67      323.48     91.80 o 
  -2   5   9     1580.09     1168.15    318.95 o 
  -1   5   9     1274.64     1353.76     90.94 o 
   0   5   9      366.12      388.62     76.67 o 
   1   5   9      509.36      594.19    117.35 o 
   2   5   9     4071.31     4100.66    235.81 o 
   3   5   9      139.02      103.21     76.63 o 
   4   5   9     4918.79     4739.19    198.65 o 
   5   5   9     4929.28     4379.99    310.94 o 
   6   5   9      244.59      113.37     94.32 o 
   7   5   9      232.30      126.53     94.85 o 
   8   5   9      328.46      387.84    112.34 o 
   9   5   9      206.35       55.97    136.06 o 
  10   5   9       63.27      -87.72    154.87 o 
  11   5   9       22.52      -50.89    156.79 o 
 -11   6   9      173.20      359.97    147.33 o 
 -10   6   9       55.55      122.45    114.75 o 
  -9   6   9       47.13      228.21    129.35 o 
  -8   6   9      672.97      762.26    145.39 o 
  -7   6   9       43.13      -84.01     98.43 o 
  -6   6   9       81.79      -30.32     98.99 o 
  -5   6   9       17.96      -21.98     87.95 o 
  -4   6   9      325.18      488.52    141.66 o 
  -3   6   9     1763.67     1758.37    172.49 o 
  -2   6   9     1693.73     1733.12    120.28 o 
  -1   6   9       48.19      122.42     87.77 o 
   0   6   9      122.12       91.93     59.64 o 
   1   6   9        7.89      -64.75    103.37 o 
   2   6   9       39.13       74.27     87.07 o 
   3   6   9        0.28      -42.82     91.49 o 
   4   6   9     1821.16     2013.45    116.91 o 
   5   6   9      174.21      -24.40    101.01 o 
   6   6   9       27.88       -2.17    100.50 o 
   7   6   9      877.68      892.73    104.93 o 
   8   6   9      435.86      480.67    149.75 o 
   9   6   9      995.19      883.12    166.10 o 
  10   6   9       12.76     -258.92    172.62 o 
 -10   7   9       45.81       74.11    132.30 o 
  -9   7   9      212.75      258.23    128.01 o 
  -8   7   9      563.24      585.52    125.62 o 
  -7   7   9       53.41      100.46    119.00 o 
  -6   7   9       78.93      126.22    103.98 o 
  -5   7   9        5.04     -134.90    119.71 o 
  -4   7   9      614.90      691.36    100.52 o 
  -3   7   9      205.40      206.53    110.78 o 
  -2   7   9      754.99      669.64    115.04 o 
  -1   7   9     1058.41     1152.68    115.01 o 
   0   7   9     2070.00     2372.34    237.04 o 
   1   7   9     1506.01     1326.10    100.92 o 
   2   7   9     1765.80     1743.39    254.40 o 
   3   7   9      184.56      183.82     91.82 o 
   4   7   9       78.33      -24.02    101.80 o 
   5   7   9      380.17      403.09    109.33 o 
   6   7   9        7.64     -163.74    109.16 o 
   7   7   9       39.32       15.10    116.16 o 
   8   7   9       63.41     -117.01    126.20 o 
   9   7   9       19.59      -16.97    156.33 o 
  -9   8   9        1.79       -9.64    138.27 o 
  -8   8   9      343.69      221.17    165.71 o 
  -7   8   9     1891.29     1278.55    365.58 o 
  -6   8   9      198.29      432.07    124.91 o 
  -5   8   9       14.97      -85.49     98.67 o 
  -4   8   9      512.72      654.12    112.54 o 
  -3   8   9       43.27     -129.49    126.42 o 
  -2   8   9       49.50       35.49    126.31 o 
  -1   8   9      258.76      122.01     98.45 o 
   0   8   9       41.09      -25.05    133.29 o 
   1   8   9      878.91      761.44    151.43 o 
   2   8   9       10.65     -154.38    108.54 o 
   3   8   9      295.05      328.39    113.25 o 
   4   8   9      163.15       68.99    103.91 o 
   5   8   9      540.33      109.11    145.16 o 
   6   8   9      306.68      182.99    124.35 o 
   7   8   9       61.23     -186.22    125.70 o 
   8   8   9       18.38      -81.90    135.44 o 
  -8   9   9      136.41      271.68    144.08 o 
  -7   9   9       52.43       90.75    141.00 o 
  -6   9   9       38.42        5.01    126.48 o 
  -5   9   9       77.22      314.43    163.60 o 
  -4   9   9       74.65       11.96    147.03 o 
  -3   9   9      478.63      480.70    149.07 o 
  -2   9   9     1214.94     1328.34    142.02 o 
  -1   9   9       50.77      -81.22    124.29 o 
   0   9   9      527.06      412.95    169.02 o 
   1   9   9       94.48       60.18    118.61 o 
   2   9   9        8.92     -166.14    155.12 o 
   3   9   9      501.50      875.66    308.33 o 
   4   9   9       50.77      -60.50    159.21 o 
   5   9   9       15.21     -121.55    125.01 o 
   6   9   9       55.72     -183.27    122.18 o 
   7   9   9        6.79     -109.15    148.00 o 
  -6  10   9       41.43       65.53    167.73 o 
  -5  10   9       49.80      -10.97    166.93 o 
  -4  10   9      834.78     1068.93    175.73 o 
  -3  10   9        0.22      -56.70    157.51 o 
  -2  10   9       21.48        3.45    146.72 o 
  -1  10   9       29.55      -59.77    247.09 o 
   0  10   9        2.94       26.17    168.06 o 
   1  10   9      109.77       54.20    185.00 o 
   2  10   9        4.62     -154.94    174.90 o 
   3  10   9       64.47     -335.68    225.67 o 
   4  10   9      103.24     -173.90    262.85 o 
   5  10   9       48.62      182.78    137.64 o 
  -3  11   9        5.51      -10.71    170.21 o 
  -2  11   9      161.70      222.38    292.38 o 
  -1  11   9       69.17     -122.25    239.08 o 
   0  11   9      140.08       97.27    199.95 o 
   1  11   9        6.13     -425.69    283.79 o 
   2  11   9       77.74      184.14    295.56 o 
 -12   0  10      541.39      590.89    257.20 o 
 -10   0  10      898.93     1031.64    229.44 o 
  -8   0  10      495.59      652.78    186.02 o 
  -6   0  10     2198.43     2171.52    197.32 o 
  -4   0  10     1130.60     1198.56    107.25 o 
  -2   0  10      955.49     1061.98     81.95 o 
   0   0  10     8352.83     8413.76    207.39 o 
   2   0  10     1159.82     1201.48    362.74 o 
   4   0  10     1040.34     1070.35    143.78 o 
   6   0  10     1123.61     1301.90    170.61 o 
   8   0  10     2230.31     2080.72    245.50 o 
  10   0  10     1051.67     1529.69    238.50 o 
 -12   1  10       25.15      -74.05    163.60 o 
 -11   1  10       13.01       14.47    259.79 o 
 -10   1  10      600.41      590.13    154.90 o 
  -9   1  10      159.13      153.44    145.31 o 
  -8   1  10      544.69      568.13    115.00 o 
  -7   1  10     5331.83     5415.93    378.28 o 
  -6   1  10      103.98       93.11     79.85 o 
  -5   1  10       41.74      -39.68     64.41 o 
  -4   1  10     4454.40     4336.82    234.87 o 
  -3   1  10     6274.61     6404.37    164.75 o 
  -2   1  10      607.37      585.48     53.75 o 
  -1   1  10     1478.30     1442.95     62.29 o 
   0   1  10     1274.67     1327.50     59.92 o 
   1   1  10       83.16       48.65     45.10 o 
   2   1  10       18.39      -11.02     42.27 o 
   3   1  10     8233.41     7833.94    167.24 o 
   4   1  10      585.74      595.29     98.01 o 
   5   1  10     1152.56     1040.20    110.07 o 
   6   1  10       16.63       32.86    103.41 o 
   7   1  10      977.23     1103.45    366.98 o 
   8   1  10      890.68     1079.43    102.40 o 
   9   1  10        8.86       74.87     84.50 o 
  10   1  10      208.91      244.25    109.26 o 
  11   1  10      458.96      585.81    164.55 o 
 -12   2  10      100.03       19.90    174.80 o 
 -11   2  10      162.94      324.83    173.03 o 
 -10   2  10       52.14        3.50    142.34 o 
  -9   2  10       42.86       35.11    135.72 o 
  -8   2  10     2653.52     2767.80    171.35 o 
  -7   2  10       39.48       67.39    111.97 o 
  -6   2  10       60.46      -99.43     95.33 o 
  -5   2  10      247.18      232.20     65.70 o 
  -4   2  10     3542.47     3676.40    177.46 o 
  -3   2  10     7151.57     7223.43    226.79 o 
  -2   2  10      157.21      132.86     51.66 o 
  -1   2  10       21.19      -57.49     49.11 o 
   0   2  10     1602.62     1636.26     65.64 o 
   1   2  10     1331.47     1307.62     74.65 o 
   2   2  10     4997.00     4920.74    127.08 o 
   3   2  10     4525.87     4303.79    117.38 o 
   4   2  10     2962.04     3015.73    113.18 o 
   5   2  10       86.95       59.83     69.90 o 
   6   2  10       52.12       40.92     97.57 o 
   7   2  10     2486.04     2712.36    158.95 o 
   8   2  10     1009.89      895.33    120.21 o 
   9   2  10       16.23      -21.54    106.92 o 
  10   2  10       17.65     -117.46    108.82 o 
  11   2  10       61.64      -50.16    122.30 o 
 -12   3  10       37.76      160.05    186.55 o 
 -11   3  10      403.29      422.13    158.52 o 
 -10   3  10        1.34       10.15    195.96 o 
  -9   3  10       85.90      -37.25    134.75 o 
  -8   3  10        7.43      -57.98    144.90 o 
  -7   3  10       24.84       59.63    148.96 o 
  -6   3  10      203.34      132.76    106.72 o 
  -5   3  10      514.95      474.64    101.68 o 
  -4   3  10      423.11      386.36     69.76 o 
  -3   3  10     6686.24     6501.95    391.16 o 
  -2   3  10       32.13       62.00     56.04 o 
  -1   3  10     5476.49     5921.82    174.33 o 
   0   3  10      165.38       88.45     49.85 o 
   1   3  10     3067.88     2975.24     81.87 o 
   2   3  10       23.08      -34.37     55.82 o 
   3   3  10     1174.23     1083.65    103.16 o 
   4   3  10        3.63      -80.61     73.35 o 
   5   3  10     1108.63     1015.70    103.45 o 
   6   3  10      905.22     1226.15    133.24 o 
   7   3  10       17.66      -59.30    109.93 o 
   8   3  10        3.25     -158.68    105.78 o 
   9   3  10       13.39     -141.31    112.65 o 
  10   3  10      149.66      112.47    122.37 o 
  11   3  10      318.55      386.42    134.60 o 
 -11   4  10        9.82      -41.58    169.25 o 
 -10   4  10        0.92      -54.57    154.84 o 
  -9   4  10      162.02       61.49    328.27 o 
  -8   4  10     1580.65     1350.95    135.73 o 
  -7   4  10      274.05      263.40    111.69 o 
  -6   4  10      114.33      182.47     75.33 o 
  -5   4  10       35.85       61.50    120.19 o 
  -4   4  10        1.12      -56.49     67.21 o 
  -3   4  10       63.54      119.28     84.24 o 
  -2   4  10        7.58        7.22     57.15 o 
  -1   4  10     1498.06     1545.65     72.32 o 
   0   4  10     1602.62     1630.11     74.60 o 
   1   4  10     2002.58     2033.65    205.09 o 
   2   4  10     1333.24     1198.26    154.61 o 
   3   4  10     2035.26     2053.98    193.38 o 
   4   4  10     5259.56     4816.07    167.07 o 
   5   4  10       58.61       47.91     79.24 o 
   6   4  10      117.39       33.47    119.38 o 
   7   4  10      999.54      905.89    132.97 o 
   8   4  10      702.68      874.64    220.04 o 
   9   4  10       42.92      -81.91    150.73 o 
  10   4  10       30.06       -5.89    128.41 o 
  11   4  10       89.99       13.29    180.66 o 
 -11   5  10       48.73      -41.91    135.28 o 
 -10   5  10        4.26       17.49    151.03 o 
  -9   5  10      576.66      337.71    151.14 o 
  -8   5  10       81.54     -104.58     94.41 o 
  -7   5  10     1034.48     1175.29    269.26 o 
  -6   5  10       22.94       82.15    112.09 o 
  -5   5  10      426.69      456.03    117.12 o 
  -4   5  10     1376.60     1457.83    325.86 o 
  -3   5  10     1785.16     1607.53    262.09 o 
  -2   5  10     1696.54     1615.92    182.49 o 
  -1   5  10     1433.00     1538.58    114.31 o 
   0   5  10      590.05      554.64     64.55 o 
   1   5  10     1417.98     1004.90    270.40 o 
   2   5  10       63.90        4.36     74.44 o 
   3   5  10      378.72      453.37     92.36 o 
   4   5  10        2.63       31.98    111.74 o 
   5   5  10      359.66      212.53     99.07 o 
   6   5  10        3.45      -67.42    126.02 o 
   7   5  10      575.82      728.79    170.84 o 
   8   5  10      442.09      352.63    119.89 o 
   9   5  10      472.53      564.32    126.62 o 
  10   5  10        2.55      -32.01    163.30 o 
 -10   6  10       45.51       91.11    132.09 o 
  -9   6  10      394.43      492.49    131.17 o 
  -8   6  10      187.21      115.52    131.37 o 
  -7   6  10      192.56       88.85    117.11 o 
  -6   6  10       37.05       56.55    145.02 o 
  -5   6  10     1183.80     1265.62    351.80 o 
  -4   6  10       37.93       75.19    175.67 o 
  -3   6  10       29.47      -23.96    100.13 o 
  -2   6  10      185.32      176.27     99.59 o 
  -1   6  10     1627.16     1658.79    221.87 o 
   0   6  10     2490.48     2601.10    260.52 o 
   1   6  10      121.80      -36.34     88.12 o 
   2   6  10       65.65       85.16     88.54 o 
   3   6  10      512.55      280.78     99.69 o 
   4   6  10     1038.74     1078.48    278.19 o 
   5   6  10      630.97      487.17    105.42 o 
   6   6  10       82.37     -111.28    108.47 o 
   7   6  10      133.71      318.36    142.70 o 
   8   6  10      776.13      466.24    148.12 o 
   9   6  10        3.46      117.31    171.25 o 
  -9   7  10        5.88      -98.28    144.81 o 
  -8   7  10      851.36      907.49    133.84 o 
  -7   7  10      424.89      600.23    122.15 o 
  -6   7  10       86.22       15.13    141.20 o 
  -5   7  10      131.87       26.60    106.68 o 
  -4   7  10       17.42     -101.60    116.70 o 
  -3   7  10      593.06      526.38    122.06 o 
  -2   7  10      999.08      959.96    287.32 o 
  -1   7  10        0.35      -16.33    106.25 o 
   0   7  10        3.27     -117.14    135.49 o 
   1   7  10       11.55     -124.03     90.88 o 
   2   7  10      153.15      226.79    105.21 o 
   3   7  10     3539.37     3619.54    429.24 o 
   4   7  10      261.99      151.65    103.84 o 
   5   7  10       24.26     -151.07    112.91 o 
   6   7  10      328.71      156.54    136.02 o 
   7   7  10        0.11     -183.48    122.32 o 
   8   7  10       41.48      -81.43    168.97 o 
   9   7  10       21.11     -263.91    175.94 o 
  -8   8  10        6.96       18.95    208.55 o 
  -7   8  10       49.27      177.49    134.71 o 
  -6   8  10      116.78       68.85    106.33 o 
  -5   8  10        5.16      -14.30    145.72 o 
  -4   8  10      525.30      514.39    143.73 o 
  -3   8  10      867.38     1143.64    260.97 o 
  -2   8  10      132.08        9.25    117.48 o 
  -1   8  10        0.46      112.13    198.37 o 
   0   8  10       59.87      -47.65    141.24 o 
   1   8  10      107.82      -24.46    149.74 o 
   2   8  10     1234.60     1568.12    430.93 o 
   3   8  10      402.24      408.30    123.17 o 
   4   8  10      263.98      149.29    125.24 o 
   5   8  10       20.99     -201.48    166.27 o 
   6   8  10        8.92     -235.13    156.76 o 
   7   8  10       76.23     -191.07    136.67 o 
   8   8  10       13.18     -245.77    163.85 o 
  -7   9  10      229.42      396.34    134.80 o 
  -6   9  10      385.67      392.89    138.30 o 
  -5   9  10      233.08      215.12    160.88 o 
  -4   9  10       63.42      136.56    148.12 o 
  -3   9  10      335.56      479.61    139.23 o 
  -2   9  10       71.59      274.37    200.84 o 
  -1   9  10       98.10      113.54    241.32 o 
   0   9  10       79.41        6.90    164.20 o 
   1   9  10       19.79       81.84    240.26 o 
   2   9  10       35.04       -8.05    219.79 o 
   3   9  10      134.24      287.63    170.83 o 
   4   9  10      133.84     -201.38    164.02 o 
   5   9  10        0.11     -163.46    173.55 o 
   6   9  10      191.12      213.57    190.77 o 
  -5  10  10        7.48      382.02    183.72 o 
  -4  10  10        0.35     -236.02    157.35 o 
  -3  10  10      298.00      -84.76    220.85 o 
  -2  10  10      103.05      362.16    270.15 o 
  -1  10  10      431.33       42.24    270.26 o 
   0  10  10       16.66     -187.99    176.54 o 
   1  10  10      158.48      157.79    182.51 o 
   2  10  10        9.91     -232.09    183.58 o 
   3  10  10       70.24     -272.97    243.20 o 
   4  10  10       65.06     -280.97    262.73 o 
 -11   0  11      187.89      292.38    244.50 o 
  -9   0  11     2431.10     2493.44    255.32 o 
  -7   0  11        8.83      -50.36    160.84 o 
  -5   0  11     1853.66     2084.95    116.88 o 
  -3   0  11      173.01      153.21     76.01 o 
  -1   0  11      990.67      855.71    111.13 o 
   1   0  11     2837.79     2869.60    255.73 o 
   3   0  11     5133.32     4665.20    234.61 o 
   5   0  11     2056.87     1954.91    190.49 o 
   7   0  11      481.17      661.72    186.61 o 
   9   0  11      159.77      -87.89    189.20 o 
  11   0  11      219.64     -160.61    264.38 o 
 -12   1  11        3.56       79.83    183.25 o 
 -11   1  11      158.58      317.04    163.41 o 
 -10   1  11       53.62       22.27    153.73 o 
  -9   1  11      422.84      309.99    147.78 o 
  -8   1  11      518.26      668.27    133.87 o 
  -7   1  11        7.22      -36.09    114.62 o 
  -6   1  11     1037.41     1103.25     89.48 o 
  -5   1  11       28.95       23.38     63.89 o 
  -4   1  11     6303.00     6107.17    200.63 o 
  -3   1  11       69.12       35.96     53.47 o 
  -2   1  11     3235.24     3203.37     89.98 o 
  -1   1  11     3503.91     3649.26     92.90 o 
   0   1  11     2410.25     2340.58     76.31 o 
   1   1  11       79.86       17.77     50.19 o 
   2   1  11      116.96      112.57     63.61 o 
   3   1  11     2575.29     2268.15    146.19 o 
   4   1  11      473.42      362.73     93.12 o 
   5   1  11     3332.84     3181.75    186.43 o 
   6   1  11      648.52      390.29    219.32 o 
   7   1  11      270.74      360.72    123.65 o 
   8   1  11      192.75      502.23    172.90 o 
   9   1  11      924.27     1066.54    146.91 o 
  10   1  11       38.27      -61.45    149.33 o 
  11   1  11       27.19      -91.74    177.47 o 
 -12   2  11       85.23      -70.82     87.11 o 
 -11   2  11        1.50      -10.29    171.70 o 
 -10   2  11        4.30       26.79    153.24 o 
  -9   2  11      269.85      152.82    107.89 o 
  -8   2  11      161.32       45.95    105.92 o 
  -7   2  11        0.11       63.22    104.03 o 
  -6   2  11      901.64      713.36    102.96 o 
  -5   2  11     1541.95     1625.84    147.35 o 
  -4   2  11      107.00       17.79     72.82 o 
  -3   2  11      204.96      179.53     58.24 o 
  -2   2  11     4130.73     3975.25     99.04 o 
  -1   2  11       66.79       16.96     53.52 o 
   0   2  11      190.89      160.47     54.34 o 
   1   2  11     3353.65     3631.82    111.20 o 
   2   2  11      324.17      250.01     68.53 o 
   3   2  11      609.49      602.86     78.67 o 
   4   2  11      342.20      400.58    114.19 o 
   5   2  11       73.28       14.72    158.49 o 
   6   2  11      507.17      518.42    124.53 o 
   7   2  11     1785.71     1708.43    140.27 o 
   8   2  11       40.51       35.10    124.19 o 
   9   2  11      844.52      764.68    127.79 o 
  10   2  11      787.46      676.13    124.05 o 
  11   2  11       33.74     -162.46    124.13 o 
 -11   3  11        4.73       97.09    120.91 o 
 -10   3  11       38.90      -27.31    161.63 o 
  -9   3  11       10.09       11.17    132.14 o 
  -8   3  11      841.86      929.29    149.85 o 
  -7   3  11       49.29      188.74    133.01 o 
  -6   3  11      355.16      169.73    110.77 o 
  -5   3  11       33.35       69.02     99.64 o 
  -4   3  11      440.90      527.65    100.33 o 
  -3   3  11      275.24      280.42     69.95 o 
  -2   3  11     1028.39     1180.69     93.74 o 
  -1   3  11       78.52       42.79     54.16 o 
   0   3  11     1394.45     1514.62     71.92 o 
   1   3  11     1041.07     1117.32    129.73 o 
   2   3  11    13759.70    13675.68    700.91 o 
   3   3  11      171.95       70.36     58.14 o 
   4   3  11      303.45      261.97     81.95 o 
   5   3  11       17.72        5.87    205.73 o 
   6   3  11     1534.23     1404.04    138.19 o 
   7   3  11      166.49      -12.77    125.84 o 
   8   3  11      223.08      121.12    134.25 o 
   9   3  11      128.04       66.98    119.01 o 
  10   3  11       78.64      -25.51    116.87 o 
  11   3  11       13.17     -110.13    134.12 o 
 -11   4  11       85.07      151.43    169.05 o 
 -10   4  11      170.71       22.75    152.73 o 
  -9   4  11       14.38     -174.37    147.17 o 
  -8   4  11       56.80      -51.05    132.67 o 
  -7   4  11      378.95      349.87    133.50 o 
  -6   4  11      318.06      303.94    164.55 o 
  -5   4  11     1377.82     1267.99    125.44 o 
  -4   4  11      233.55       57.52    102.49 o 
  -3   4  11       16.08       -5.03     87.48 o 
  -2   4  11      736.18      724.27     65.19 o 
  -1   4  11      177.04      134.31     62.79 o 
   0   4  11     1281.42     1324.04     73.80 o 
   1   4  11     1785.70     1941.19    124.36 o 
   2   4  11      263.56      242.68     84.71 o 
   3   4  11      143.88       54.84     79.60 o 
   4   4  11      461.72      269.34     88.73 o 
   5   4  11      121.09      -28.67    193.96 o 
   6   4  11      589.73      621.98    142.13 o 
   7   4  11      486.80      630.20    322.09 o 
   8   4  11       19.59      -30.34    113.52 o 
   9   4  11       85.96       24.87    121.43 o 
  10   4  11      231.69      -49.93    121.69 o 
 -10   5  11       97.56      215.29    175.86 o 
  -9   5  11        8.33     -136.84    155.91 o 
  -8   5  11      790.90      883.06    187.90 o 
  -7   5  11       17.50      -84.30    112.09 o 
  -6   5  11       65.17      119.39    123.88 o 
  -5   5  11      128.29       20.93    211.79 o 
  -4   5  11     1878.91     2199.19    197.43 o 
  -3   5  11      415.99      576.23    225.44 o 
  -2   5  11     3181.07     3088.84    357.80 o 
  -1   5  11     2327.37     2241.82    168.94 o 
   0   5  11       13.45     -103.16    118.00 o 
   1   5  11      379.17      444.29    129.26 o 
   2   5  11      540.36      525.34    148.65 o 
   3   5  11      269.22      247.29    114.09 o 
   4   5  11      712.28      696.10    131.99 o 
   5   5  11      327.82      261.95    104.62 o 
   6   5  11      278.78      343.18    134.07 o 
   7   5  11        6.29     -111.62    144.97 o 
   8   5  11      546.91      373.09    126.61 o 
   9   5  11      257.88      201.73    137.66 o 
  10   5  11      108.98      -64.46    165.25 o 
 -10   6  11        3.58     -182.23    168.06 o 
  -9   6  11      788.59      913.00    176.75 o 
  -8   6  11      186.29       66.88    156.11 o 
  -7   6  11       14.17      -72.72    112.13 o 
  -6   6  11       84.13       91.49    134.76 o 
  -5   6  11        4.97       32.28    106.19 o 
  -4   6  11     1520.43     1923.48    161.25 o 
  -3   6  11      417.35      487.75    105.84 o 
  -2   6  11      246.42      232.35    109.74 o 
  -1   6  11      224.14      378.02    106.60 o 
   0   6  11      506.22      377.17    154.13 o 
   1   6  11      239.09      203.60    130.64 o 
   2   6  11      288.54      231.97     96.46 o 
   3   6  11      285.58      249.53     97.28 o 
   4   6  11      188.02      120.16    115.36 o 
   5   6  11       12.69      -61.70    106.60 o 
   6   6  11        3.80      -19.33    115.94 o 
   7   6  11       75.71      -19.99    140.97 o 
   8   6  11      691.53      576.55    122.63 o 
   9   6  11        1.89      104.41    158.20 o 
  -9   7  11        7.82       -3.14    171.07 o 
  -8   7  11       45.77      -82.43    164.88 o 
  -7   7  11        0.96       33.39    128.52 o 
  -6   7  11      207.69      134.62    233.67 o 
  -5   7  11        6.04      -81.77    135.71 o 
  -4   7  11     1694.92     1778.98    263.20 o 
  -3   7  11        0.26      -51.24    116.31 o 
  -2   7  11      493.56      736.56    123.50 o 
  -1   7  11       27.74       56.73    112.95 o 
   0   7  11     1009.64     1032.89    150.67 o 
   1   7  11      673.61      891.33    152.33 o 
   2   7  11        8.46       -8.40    106.87 o 
   3   7  11     1177.42     1067.32    124.04 o 
   4   7  11      528.38      489.41    123.26 o 
   5   7  11        6.12     -174.83    116.55 o 
   6   7  11      203.38       94.81    126.83 o 
   7   7  11      402.14       59.81    151.04 o 
   8   7  11       39.13      -90.89    163.85 o 
  -8   8  11      305.15      231.04    206.37 o 
  -7   8  11       77.58      238.08    164.88 o 
  -6   8  11      335.87      442.68    151.21 o 
  -5   8  11       13.05      -78.02    139.46 o 
  -4   8  11       88.05       30.90    132.99 o 
  -3   8  11      273.63      221.30    137.39 o 
  -2   8  11      144.25      251.87    133.32 o 
  -1   8  11        0.77      -10.18    160.85 o 
   0   8  11       47.70       41.75    125.41 o 
   1   8  11       22.87      -90.62    151.90 o 
   2   8  11      192.05      309.13    144.46 o 
   3   8  11     1542.76     1372.60    209.27 o 
   4   8  11      174.87        0.42    119.57 o 
   5   8  11      278.47      361.76    172.01 o 
   6   8  11        0.44      -41.80    169.92 o 
   7   8  11      215.96       86.97    167.19 o 
  -6   9  11        4.87     -163.39    108.93 o 
  -5   9  11       56.44      -77.97    167.26 o 
  -4   9  11      366.55      580.42    165.07 o 
  -3   9  11      495.53      722.63    193.31 o 
  -2   9  11        3.45      133.07    242.97 o 
  -1   9  11       11.86        1.30    177.04 o 
   0   9  11      175.15      289.95    281.56 o 
   1   9  11       20.03      -90.96    175.53 o 
   2   9  11      378.51      304.22    168.68 o 
   3   9  11       52.36     -182.35    171.86 o 
   4   9  11       15.47     -136.21    180.31 o 
   5   9  11       41.01     -241.33    167.03 o 
  -4  10  11       26.80      -51.29    162.22 o 
  -3  10  11       12.14      -51.42    263.79 o 
  -2  10  11        0.91     -365.92    254.50 o 
  -1  10  11      116.38       58.88    197.10 o 
   0  10  11      507.55      239.95    366.04 o 
   1  10  11      375.64      412.18    205.39 o 
   2  10  11        0.33     -280.32    186.88 o 
   3  10  11        0.26     -336.74    265.32 o 
 -10   0  12     1218.35     1242.01    251.91 o 
  -8   0  12     1338.92     1259.43    174.25 o 
  -6   0  12      691.79      738.96     98.42 o 
  -4   0  12      597.58      718.77    101.19 o 
  -2   0  12       10.84      -95.85     76.00 o 
   0   0  12     3011.38     3131.70    128.77 o 
   2   0  12     1630.71     1738.42    170.61 o 
   4   0  12     5860.66     6034.64    291.33 o 
   6   0  12      666.74      710.55    174.84 o 
   8   0  12      245.58      293.91    191.43 o 
  10   0  12      666.33      621.12    228.02 o 
 -11   1  12        4.35      -36.84    172.20 o 
 -10   1  12      115.74       73.74    132.73 o 
  -9   1  12      566.73      833.33    225.97 o 
  -8   1  12       17.70       61.54    130.09 o 
  -7   1  12       35.67      -46.29     96.32 o 
  -6   1  12      455.26      540.46     84.89 o 
  -5   1  12      717.21      883.59     76.19 o 
  -4   1  12      460.64      482.59     67.07 o 
  -3   1  12     5286.32     5798.46    128.66 o 
  -2   1  12       41.45      -52.08     56.44 o 
  -1   1  12      118.14      229.43     62.12 o 
   0   1  12     5338.05     5379.36    127.83 o 
   1   1  12     3266.87     3361.76     90.90 o 
   2   1  12       50.71      -28.92     68.14 o 
   3   1  12       72.90       96.05    103.20 o 
   4   1  12      166.93      111.92     82.89 o 
   5   1  12       86.52       -8.14    116.30 o 
   6   1  12      246.94      303.23    108.93 o 
   7   1  12      294.94      227.00    134.36 o 
   8   1  12      941.37      917.86    152.40 o 
   9   1  12       26.02      -84.83    113.37 o 
  10   1  12        2.10     -142.81    155.82 o 
  11   1  12       22.99     -114.42    190.37 o 
 -11   2  12       32.49       16.95    173.59 o 
 -10   2  12       88.78       24.10    158.28 o 
  -9   2  12       18.39      -23.83    171.78 o 
  -8   2  12       48.60      -24.18    138.94 o 
  -7   2  12      222.00        8.62    192.55 o 
  -6   2  12      265.38       92.80     72.50 o 
  -5   2  12      176.83      129.03    104.29 o 
  -4   2  12        9.71      -45.45     60.94 o 
  -3   2  12      540.33      612.31     68.01 o 
  -2   2  12      286.82      302.07     62.06 o 
  -1   2  12      345.89      264.10     53.31 o 
   0   2  12      777.11      796.82     65.48 o 
   1   2  12     6290.51     6575.39    207.19 o 
   2   2  12     1019.03     1051.16    149.92 o 
   3   2  12       29.16      -19.62    114.42 o 
   4   2  12      680.81      921.60    131.37 o 
   5   2  12      248.93      434.61    122.51 o 
   6   2  12     1840.60     2123.88    157.12 o 
   7   2  12     1385.04     1402.93    389.28 o 
   8   2  12     1208.82     1223.31    159.02 o 
   9   2  12       15.57      -99.09    126.90 o 
  10   2  12        8.36     -106.44    126.47 o 
 -11   3  12       49.70       53.95    225.67 o 
 -10   3  12        1.44       94.42    172.42 o 
  -9   3  12      308.18      278.41    282.27 o 
  -8   3  12       28.05       82.40    136.15 o 
  -7   3  12     1227.65      815.47    433.99 o 
  -6   3  12        0.94      -83.34    104.55 o 
  -5   3  12     2290.39     2288.37    145.82 o 
  -4   3  12       62.88      122.10    105.31 o 
  -3   3  12       38.43      -94.78     63.92 o 
  -2   3  12     1480.40     1720.71     90.01 o 
  -1   3  12     2165.56     2162.46    114.82 o 
   0   3  12      106.86      106.79     79.03 o 
   1   3  12     3062.55     2968.65    122.36 o 
   2   3  12       13.99        4.89     76.53 o 
   3   3  12     3096.10     3050.18    120.97 o 
   4   3  12      153.77       19.61     72.22 o 
   5   3  12      656.53      664.72    125.64 o 
   6   3  12        2.08       30.89    133.38 o 
   7   3  12       25.83       57.75    182.31 o 
   8   3  12        2.09      -57.73    143.64 o 
   9   3  12      174.42       96.82    132.93 o 
  10   3  12      125.82      210.05    134.32 o 
 -11   4  12       85.02      344.40    167.71 o 
 -10   4  12      162.28     -129.76    172.05 o 
  -9   4  12      395.20      487.66    156.06 o 
  -8   4  12      156.98       63.09    141.74 o 
  -7   4  12        6.16      -22.86    133.98 o 
  -6   4  12       60.85       70.30    191.20 o 
  -5   4  12        2.76      -53.34    102.53 o 
  -4   4  12      463.80      257.98    100.07 o 
  -3   4  12      277.31      390.18     86.79 o 
  -2   4  12     1033.37     1215.32    116.13 o 
  -1   4  12      217.79      247.40     97.94 o 
   0   4  12      344.43      345.14     81.92 o 
   1   4  12      728.49      757.72     92.33 o 
   2   4  12     1128.29     1264.98    106.54 o 
   3   4  12      566.36      445.59     90.08 o 
   4   4  12      399.67      251.50     90.69 o 
   5   4  12     1352.79     1417.82    143.72 o 
   6   4  12      162.72      150.43    124.31 o 
   7   4  12      609.47      432.77    226.61 o 
   8   4  12      456.14      465.52    211.20 o 
   9   4  12       70.17     -187.04    124.69 o 
  10   4  12        0.95     -161.53    137.82 o 
 -10   5  12      266.95      334.76    177.21 o 
  -9   5  12      333.22      285.44    152.04 o 
  -8   5  12       15.69      -62.12    132.89 o 
  -7   5  12       34.29       81.22    131.48 o 
  -6   5  12       25.77       68.85    132.62 o 
  -5   5  12     2670.69     2764.04    387.10 o 
  -4   5  12      970.44     1334.58    226.49 o 
  -3   5  12      755.04      813.25    116.09 o 
  -2   5  12       48.27       45.20     86.22 o 
  -1   5  12      262.12      117.60     85.07 o 
   0   5  12      487.07      478.46    100.41 o 
   1   5  12       20.66       29.69     92.76 o 
   2   5  12        6.19      -32.58     98.79 o 
   3   5  12      175.16       92.40    103.53 o 
   4   5  12       46.94      -86.21    101.83 o 
   5   5  12      229.39      307.94    137.96 o 
   6   5  12      288.13      255.35    309.80 o 
   7   5  12      261.22      221.38    283.32 o 
   8   5  12       32.61      -19.74    157.01 o 
   9   5  12       25.43     -141.83    128.01 o 
  -9   6  12        4.10       44.78    180.24 o 
  -8   6  12       68.57      103.62    162.77 o 
  -7   6  12       14.25     -123.25    142.20 o 
  -6   6  12      145.64       -0.19    141.32 o 
  -5   6  12      306.39      320.61    133.62 o 
  -4   6  12       38.73      272.62    123.11 o 
  -3   6  12      143.39      170.56    114.36 o 
  -2   6  12        1.03       17.48     97.30 o 
  -1   6  12     2013.39     2122.29    409.75 o 
   0   6  12      646.97      765.54    295.50 o 
   1   6  12       15.48      -87.25    104.55 o 
   2   6  12      552.95      456.07    113.46 o 
   3   6  12       88.93       27.10    100.72 o 
   4   6  12      315.66      227.45    112.49 o 
   5   6  12      103.76      -68.47    113.94 o 
   6   6  12       75.42      -74.44    304.80 o 
   7   6  12       28.95      -49.56    166.96 o 
   8   6  12      101.77      -85.55    136.38 o 
  -8   7  12       71.29       21.50    179.55 o 
  -7   7  12      209.55      118.21    154.17 o 
  -6   7  12       26.67      -89.28    140.95 o 
  -5   7  12       42.57      122.85    244.32 o 
  -4   7  12       20.30      -11.62    130.09 o 
  -3   7  12      519.73      606.30    131.25 o 
  -2   7  12      375.30      339.92    296.21 o 
  -1   7  12      175.20       82.55    154.07 o 
   0   7  12      267.87      174.09    140.54 o 
   1   7  12      659.30      924.15    193.31 o 
   2   7  12     1196.13     1071.28    264.87 o 
   3   7  12      154.31        4.54    122.37 o 
   4   7  12       41.98      -98.29    171.35 o 
   5   7  12       14.01      -44.76    236.55 o 
   6   7  12       25.82       20.43    172.19 o 
   7   7  12       86.82      267.25    180.36 o 
  -7   8  12        0.47       26.16    178.84 o 
  -6   8  12      318.60      402.97    171.11 o 
  -5   8  12      405.95      481.59    315.56 o 
  -4   8  12      302.04      315.55    175.84 o 
  -3   8  12       65.85       82.65    138.98 o 
  -2   8  12        6.48       30.41    159.02 o 
  -1   8  12       13.95     -137.64    129.37 o 
   0   8  12       41.41       35.03    168.21 o 
   1   8  12       70.23      102.65    159.86 o 
   2   8  12       77.27       17.77    167.58 o 
   3   8  12      180.28      154.01    274.62 o 
   4   8  12        1.94     -189.31    128.25 o 
   5   8  12        1.26      -32.19    139.90 o 
   6   8  12      866.77      867.96    186.05 o 
  -5   9  12       93.61       85.88    235.32 o 
  -4   9  12       63.49      -21.03    158.69 o 
  -3   9  12       47.39       34.00    168.14 o 
  -2   9  12      438.07      409.98    493.76 o 
  -1   9  12      447.65      540.64    213.49 o 
   0   9  12      480.41      603.57    178.69 o 
   1   9  12      277.92       50.60    227.02 o 
   2   9  12      264.04      159.58    183.98 o 
   3   9  12        5.37     -271.31    180.87 o 
   4   9  12        0.58     -118.71    178.77 o 
  -2  10  12        5.81      -88.98    188.27 o 
  -1  10  12        9.27     -122.08    195.65 o 
   0  10  12       13.00      109.26    205.52 o 
   1  10  12        1.36     -190.24    186.81 o 
 -11   0  13       73.17      -41.18    236.03 o 
  -9   0  13       21.17      -44.12    128.60 o 
  -7   0  13      173.01      323.61    260.97 o 
  -5   0  13     2143.29     2425.73    138.84 o 
  -3   0  13      379.08      497.94     96.25 o 
  -1   0  13     5151.37     5158.92    167.24 o 
   1   0  13     7599.24     8004.03    325.09 o 
   3   0  13       57.78      -42.83    155.66 o 
   5   0  13      394.12      139.07    122.37 o 
   7   0  13     1464.24     1530.16    213.79 o 
   9   0  13      180.23      296.74    228.49 o 
 -11   1  13      132.50      247.84    161.44 o 
 -10   1  13      136.43      175.31    166.20 o 
  -9   1  13      159.55      280.06    229.38 o 
  -8   1  13      113.85       85.66    185.14 o 
  -7   1  13        3.86     -117.28    130.73 o 
  -6   1  13     1469.79     1493.28    116.82 o 
  -5   1  13        4.17       12.01     66.51 o 
  -4   1  13      930.45     1010.05     75.38 o 
  -3   1  13      144.76      172.57     65.84 o 
  -2   1  13       11.17      -44.25     60.92 o 
  -1   1  13      964.49     1068.92     72.51 o 
   0   1  13     3760.36     3707.98    103.59 o 
   1   1  13      376.22      459.41     82.00 o 
   2   1  13       92.24       61.67    109.89 o 
   3   1  13     1047.86     1232.47    121.20 o 
   4   1  13      430.32      394.70    122.44 o 
   5   1  13      609.19      662.20    128.28 o 
   6   1  13      452.42      461.96    148.84 o 
   7   1  13      137.41       85.31    109.38 o 
   8   1  13        0.80      -45.86    149.42 o 
   9   1  13      479.86      388.24    129.22 o 
  10   1  13       31.32     -222.18    167.47 o 
 -11   2  13      131.30      127.87    276.97 o 
 -10   2  13       55.61      -98.01    183.25 o 
  -9   2  13       51.48     -200.39    206.32 o 
  -8   2  13      204.55      170.13    129.46 o 
  -7   2  13       59.55       50.64    112.85 o 
  -6   2  13      362.31      450.13    128.60 o 
  -5   2  13      105.47      263.94     93.37 o 
  -4   2  13       73.02       31.85     68.78 o 
  -3   2  13      818.18      920.07     76.04 o 
  -2   2  13     2831.82     2908.19    100.31 o 
  -1   2  13       28.04      -24.27     63.13 o 
   0   2  13      455.70      581.09    122.13 o 
   1   2  13      378.30      292.78     80.91 o 
   2   2  13     2287.54     2213.07    131.65 o 
   3   2  13       70.11      107.52    116.20 o 
   4   2  13        9.79      125.88    121.76 o 
   5   2  13     2043.52     1996.32    150.42 o 
   6   2  13       15.26       -2.92    132.68 o 
   7   2  13      145.15      162.66    288.50 o 
   8   2  13      123.60      165.95    147.86 o 
   9   2  13        7.32      -47.86    157.76 o 
  10   2  13       19.56      -94.05    140.82 o 
 -10   3  13      513.24      801.10    184.21 o 
  -9   3  13      118.42      -61.26    191.37 o 
  -8   3  13      165.46      201.46    138.21 o 
  -7   3  13      210.18      177.74    135.34 o 
  -6   3  13       57.43       17.15     88.74 o 
  -5   3  13        2.56      -22.38    119.42 o 
  -4   3  13     2996.89     3231.41    145.62 o 
  -3   3  13        0.75       -5.66     66.38 o 
  -2   3  13      818.95      883.38     78.42 o 
  -1   3  13        2.35      -16.54     80.89 o 
   0   3  13      283.13      149.51    109.22 o 
   1   3  13      869.65      890.84    107.95 o 
   2   3  13       86.66       -2.47     86.17 o 
   3   3  13      104.65      -31.74    121.05 o 
   4   3  13       51.93       -2.67    125.45 o 
   5   3  13      112.70       68.96    123.86 o 
   6   3  13     1419.57     1627.03    244.97 o 
   7   3  13      160.25       77.76    144.30 o 
   8   3  13      131.02      -49.32    156.21 o 
   9   3  13        4.38     -211.21    140.81 o 
 -10   4  13       87.84      155.03    173.06 o 
  -9   4  13       27.42      -74.03    165.87 o 
  -8   4  13      156.61      162.14    151.25 o 
  -7   4  13      608.88      701.61    154.55 o 
  -6   4  13      545.99      784.73    163.78 o 
  -5   4  13      634.76      658.67    130.80 o 
  -4   4  13      324.26      339.54     97.69 o 
  -3   4  13        2.31     -133.48     88.99 o 
  -2   4  13     1420.61     1570.39    245.76 o 
  -1   4  13        7.62     -128.06     85.38 o 
   0   4  13       42.23      -24.53     88.53 o 
   1   4  13      216.99      209.84     96.54 o 
   2   4  13     2029.72     2216.26    119.09 o 
   3   4  13       23.74       16.38     95.62 o 
   4   4  13      122.93       36.50    129.31 o 
   5   4  13     1566.11     1833.74    158.73 o 
   6   4  13        3.20      -11.84    148.07 o 
   7   4  13       74.79     -139.37    150.06 o 
   8   4  13        1.03       64.05    223.91 o 
   9   4  13       27.32       12.92    140.83 o 
  -9   5  13       46.40       63.78    249.56 o 
  -8   5  13        3.70       17.56    159.45 o 
  -7   5  13       62.22      121.54    136.40 o 
  -6   5  13      344.43      378.46    136.02 o 
  -5   5  13      262.11      205.17    214.67 o 
  -4   5  13     1068.02     1367.37    143.26 o 
  -3   5  13      188.54      142.14    100.72 o 
  -2   5  13      276.73      268.32     94.23 o 
  -1   5  13      482.94      750.51    197.32 o 
   0   5  13      527.02      636.58    107.87 o 
   1   5  13       33.29      -14.62     71.92 o 
   2   5  13       47.34     -107.58    100.06 o 
   3   5  13       62.77      -70.84    103.57 o 
   4   5  13      639.71      581.75    200.08 o 
   5   5  13        0.20       -6.52    133.14 o 
   6   5  13       16.57     -169.05    264.97 o 
   7   5  13       83.94       32.87    156.07 o 
   8   5  13      221.19      -76.61    169.92 o 
  -9   6  13       41.07      -93.51    171.22 o 
  -8   6  13       29.79      -69.34    166.71 o 
  -7   6  13        9.73     -126.46    147.99 o 
  -6   6  13        0.76       -9.10    100.45 o 
  -5   6  13      151.54      145.62    143.16 o 
  -4   6  13        6.78       26.30    123.86 o 
  -3   6  13        5.02     -106.12    102.86 o 
  -2   6  13      150.83      -55.82    209.90 o 
  -1   6  13      144.45      103.18    145.02 o 
   0   6  13      519.02      758.59    147.45 o 
   1   6  13     1593.19     1738.98    309.38 o 
   2   6  13      401.77      284.86    113.67 o 
   3   6  13       16.43      -29.12    122.07 o 
   4   6  13        3.72     -160.48    112.65 o 
   5   6  13       12.43      -14.40    233.61 o 
   6   6  13       20.89      -12.12    162.61 o 
   7   6  13       45.44     -244.94    190.73 o 
   8   6  13       22.01     -226.08    170.02 o 
  -8   7  13       82.26        0.85    182.06 o 
  -7   7  13      148.43      172.98    175.50 o 
  -6   7  13      632.63      742.13    226.97 o 
  -5   7  13       38.05     -131.93    121.92 o 
  -4   7  13        9.78       49.88    133.61 o 
  -3   7  13       54.55      -52.59    203.20 o 
  -2   7  13       58.71       79.26    167.72 o 
  -1   7  13      167.65       58.11     91.63 o 
   0   7  13      108.96      -67.16    152.45 o 
   1   7  13       22.89      148.55    158.38 o 
   2   7  13        8.11     -142.41    159.70 o 
   3   7  13        2.05     -189.39    126.26 o 
   4   7  13      153.09      124.22    131.12 o 
   5   7  13      541.10      421.46    266.73 o 
   6   7  13       29.46      -58.56    399.57 o 
   7   7  13       81.61      147.84    173.63 o 
  -6   8  13      107.53      319.57    170.58 o 
  -5   8  13       11.94      261.58    161.26 o 
  -4   8  13       59.30       -1.02    137.10 o 
  -3   8  13      832.74      963.28    256.26 o 
  -2   8  13      592.99      515.02    155.37 o 
  -1   8  13       43.82      -65.54    175.81 o 
   0   8  13        0.16      -10.53    167.58 o 
   1   8  13       51.82      -71.45    174.33 o 
   2   8  13        2.57     -142.47    172.17 o 
   3   8  13       99.26      -13.90    285.44 o 
   4   8  13       12.18     -181.54    145.47 o 
   5   8  13        7.36       -7.51    159.74 o 
  -4   9  13       22.45      -76.01    284.27 o 
  -3   9  13       27.92     -100.95    272.38 o 
  -2   9  13       14.37      134.57    310.33 o 
  -1   9  13       69.03       15.43    184.44 o 
   0   9  13      131.62      -31.54    189.56 o 
   1   9  13      715.36      957.71    259.56 o 
   2   9  13       11.69        2.25    191.75 o 
   3   9  13       44.15      -89.90    190.68 o 
 -10   0  14        8.34      205.32    160.96 o 
  -8   0  14      223.91      188.26    150.25 o 
  -6   0  14      115.63      157.93    109.75 o 
  -4   0  14      424.54      310.55    104.36 o 
  -2   0  14      833.37      875.06    106.63 o 
   0   0  14     3424.03     3622.81    198.14 o 
   2   0  14        8.72      -34.59     81.19 o 
   4   0  14     2966.77     3414.01    263.09 o 
   6   0  14      563.83      696.90    214.49 o 
   8   0  14      938.12     1034.34    239.20 o 
 -10   1  14        0.75     -172.74    159.64 o 
  -9   1  14      117.41       30.74    157.95 o 
  -8   1  14       29.04      141.73    150.82 o 
  -7   1  14      316.53      340.21    108.26 o 
  -6   1  14      216.93       24.44     95.77 o 
  -5   1  14      913.95     1070.01     88.16 o 
  -4   1  14      148.34      161.81     74.30 o 
  -3   1  14      879.25      810.60     77.11 o 
  -2   1  14      202.90      238.17     66.08 o 
  -1   1  14      355.82      439.53     80.67 o 
   0   1  14     2079.35     2321.12    108.98 o 
   1   1  14      966.12     1117.52    194.84 o 
   2   1  14        4.22     -161.29    107.52 o 
   3   1  14       99.39       67.19    118.26 o 
   4   1  14     1655.38     1750.37    175.84 o 
   5   1  14       42.55      105.94    137.03 o 
   6   1  14        7.63      195.41    140.35 o 
   7   1  14      444.64      606.56    155.97 o 
   8   1  14       77.53       -7.78    155.50 o 
   9   1  14       44.76      -50.88    169.40 o 
 -10   2  14        0.80      148.01    277.85 o 
  -9   2  14       60.91       29.74    160.71 o 
  -8   2  14       11.22     -118.73    153.07 o 
  -7   2  14      142.77      248.29    140.97 o 
  -6   2  14        1.59     -124.60     94.14 o 
  -5   2  14       19.86      -86.00     91.59 o 
  -4   2  14      700.51      827.76     83.42 o 
  -3   2  14      124.42       85.08     72.29 o 
  -2   2  14        9.67        1.03     69.26 o 
  -1   2  14      633.59      814.97     85.15 o 
   0   2  14      228.46      185.37     65.06 o 
   1   2  14       47.83        5.08     91.98 o 
   2   2  14       97.55      147.10    113.65 o 
   3   2  14      422.43      454.60    124.76 o 
   4   2  14      335.02      209.39    123.71 o 
   5   2  14      389.38      489.67    140.61 o 
   6   2  14       39.56       88.60    238.85 o 
   7   2  14       92.22       17.42    152.90 o 
   8   2  14      234.57      254.70    155.54 o 
   9   2  14       15.27       54.33    182.66 o 
 -10   3  14        6.17       -2.23    171.69 o 
  -9   3  14       27.86     -113.64    173.84 o 
  -8   3  14      121.79      128.23    154.72 o 
  -7   3  14      513.46      922.15    318.98 o 
  -6   3  14      141.63      224.98    153.02 o 
  -5   3  14      557.62      533.34    152.98 o 
  -4   3  14       12.54      -11.57     91.80 o 
  -3   3  14      886.34     1314.84    103.56 o 
  -2   3  14      267.57      363.62     79.09 o 
  -1   3  14      459.34      338.72     92.47 o 
   0   3  14      160.88      174.65     98.85 o 
   1   3  14      209.57      227.12     88.62 o 
   2   3  14      231.73      353.42    122.14 o 
   3   3  14     1746.18     1870.49    177.43 o 
   4   3  14       17.83     -190.20    126.80 o 
   5   3  14        2.07     -205.51    137.01 o 
   6   3  14       20.23      -89.25    146.08 o 
   7   3  14      451.23      516.54    149.60 o 
   8   3  14        0.29       -0.06    167.40 o 
   9   3  14      100.10      -97.53    143.67 o 
  -9   4  14        6.02      -14.87    113.96 o 
  -8   4  14       85.67      109.43    161.78 o 
  -7   4  14      183.12      131.28    148.30 o 
  -6   4  14       15.08      -86.34    134.99 o 
  -5   4  14      131.70      121.10    107.32 o 
  -4   4  14      711.71      937.72    113.48 o 
  -3   4  14       11.59       69.61     94.44 o 
  -2   4  14      433.48      512.80    135.92 o 
  -1   4  14       43.42       54.91     97.23 o 
   0   4  14       35.56      143.20    101.05 o 
   1   4  14       99.00      128.78    105.31 o 
   2   4  14       14.81       -7.60     99.04 o 
   3   4  14       21.77     -195.97    130.64 o 
   4   4  14      101.79      -71.01    146.59 o 
   5   4  14      461.11      310.96    148.74 o 
   6   4  14      795.25     1114.28    171.67 o 
   7   4  14      374.37      496.41    177.95 o 
   8   4  14      180.63     -149.60    159.38 o 
  -9   5  14       47.90       21.43    174.73 o 
  -8   5  14      133.83      100.51    157.63 o 
  -7   5  14      234.94       78.71    143.28 o 
  -6   5  14       71.49      140.91    197.55 o 
  -5   5  14      121.83      212.72    202.37 o 
  -4   5  14        3.46     -141.79    109.39 o 
  -3   5  14       54.99       70.23     84.37 o 
  -2   5  14        5.68       98.28    135.25 o 
  -1   5  14     1597.68     2056.31    333.04 o 
   0   5  14     1432.71     1535.61    121.03 o 
   1   5  14      176.47      250.76    110.39 o 
   2   5  14       32.78     -164.45    109.63 o 
   3   5  14       71.33      -71.12    144.25 o 
   4   5  14      245.92       70.95    154.71 o 
   5   5  14      239.85      121.23    147.06 o 
   6   5  14       94.89      378.55    165.82 o 
   7   5  14       23.18     -153.90    171.91 o 
   8   5  14       29.37      -83.31    178.49 o 
  -8   6  14      205.17       80.22    177.46 o 
  -7   6  14      340.46      231.33    212.08 o 
  -6   6  14       21.19       29.17    156.75 o 
  -5   6  14       41.41      -29.12    166.08 o 
  -4   6  14        3.68       43.05    112.95 o 
  -3   6  14       66.34       22.91    152.40 o 
  -2   6  14      109.21       -5.74    154.73 o 
  -1   6  14       12.48     -176.89    152.02 o 
   0   6  14      691.86     1065.86    252.44 o 
   1   6  14       84.03       65.30    143.73 o 
   2   6  14      118.33      -85.42    110.43 o 
   3   6  14      376.59      654.36    251.85 o 
   4   6  14      586.33      373.95    224.08 o 
   5   6  14        0.60     -250.50    167.00 o 
   6   6  14       74.91      106.21    182.17 o 
   7   6  14       13.00     -267.12    178.08 o 
  -7   7  14       84.45      -76.84    158.72 o 
  -6   7  14       13.07       13.63    166.43 o 
  -5   7  14      468.14      852.45    171.44 o 
  -4   7  14      502.07      441.02    147.89 o 
  -3   7  14      213.48       25.37    156.88 o 
  -2   7  14       24.00      101.18    168.15 o 
  -1   7  14        0.43        4.50    168.55 o 
   0   7  14        3.11      -54.23    102.52 o 
   1   7  14       30.53     -254.60    169.73 o 
   2   7  14      310.89      200.90    238.55 o 
   3   7  14        0.15     -135.48    126.78 o 
   4   7  14       52.63      135.77    178.59 o 
   5   7  14       55.34        2.99    270.85 o 
   6   7  14      163.07      159.96    359.57 o 
  -5   8  14        0.97     -158.54    160.99 o 
  -4   8  14        0.25       13.88    215.79 o 
  -3   8  14       28.57     -212.33    187.21 o 
  -2   8  14      128.55      113.27    176.65 o 
  -1   8  14      181.41      115.23    322.09 o 
   0   8  14      405.21      621.12    406.51 o 
   1   8  14       64.00       46.51    188.93 o 
   2   8  14       23.28      -93.21    175.40 o 
   3   8  14       19.59     -269.53    179.68 o 
   4   8  14       32.83     -102.76    183.59 o 
  -2   9  14      169.50      118.47    136.07 o 
  -1   9  14        0.70      -84.37    208.01 o 
   0   9  14       60.13      -31.95    206.37 o 
   1   9  14        5.08       51.14    202.41 o 
  -9   0  15      117.55      115.19    230.50 o 
  -7   0  15        0.25      132.72    204.61 o 
  -5   0  15      927.86     1177.46    129.56 o 
  -3   0  15      161.75      268.11    103.42 o 
  -1   0  15      824.29      779.20    112.13 o 
   1   0  15      681.13      607.01    175.67 o 
   3   0  15     1478.07     1656.29    213.91 o 
   5   0  15     1663.69      772.67    108.60 o 
   7   0  15       44.90      119.54    230.61 o 
   9   0  15       20.81      150.49    261.67 o 
 -10   1  15        8.85     -117.14    168.13 o 
  -9   1  15       79.05        6.82    154.99 o 
  -8   1  15       30.03     -201.01    148.69 o 
  -7   1  15       10.34      104.23    109.61 o 
  -6   1  15      297.87      564.86    128.43 o 
  -5   1  15      541.23      507.48     84.81 o 
  -4   1  15       54.57       52.57     75.80 o 
  -3   1  15      104.33      140.80     76.37 o 
  -2   1  15     2266.34     2260.28     98.36 o 
  -1   1  15       90.70      -15.25     88.43 o 
   0   1  15      131.36      137.39    114.86 o 
   1   1  15      299.48      401.09    124.10 o 
   2   1  15        0.05       61.29    117.88 o 
   3   1  15      388.86      453.85    137.40 o 
   4   1  15        0.94      -74.91    133.66 o 
   5   1  15       10.98      -54.87    144.93 o 
   6   1  15      125.05      -95.39    152.29 o 
   7   1  15      250.23      364.08    168.03 o 
   8   1  15        0.03     -101.96    155.90 o 
   9   1  15      189.80      134.89    148.07 o 
 -10   2  15       31.61      109.49    184.19 o 
  -9   2  15       30.45        6.54    158.87 o 
  -8   2  15      172.50      195.97    122.34 o 
  -7   2  15        0.17      112.45    106.01 o 
  -6   2  15       38.35       43.49    111.83 o 
  -5   2  15       50.22       20.16     94.38 o 
  -4   2  15      318.04      348.10     95.23 o 
  -3   2  15        1.06       14.06     81.94 o 
  -2   2  15       21.21       67.75     68.29 o 
  -1   2  15     2148.58     2501.87    129.72 o 
   0   2  15       66.42      -34.92     78.66 o 
   1   2  15      199.47      186.02    122.12 o 
   2   2  15     1703.55     2000.64    155.60 o 
   3   2  15      215.94       38.94    156.49 o 
   4   2  15       20.46      121.17    133.14 o 
   5   2  15       40.87      -45.25    143.93 o 
   6   2  15      580.92      593.51    163.06 o 
   7   2  15       72.55       35.97    162.81 o 
   8   2  15      195.73      104.35    171.72 o 
  -9   3  15       15.16      121.00    177.19 o 
  -8   3  15      205.93      175.22    203.26 o 
  -7   3  15        5.83       39.02    109.78 o 
  -6   3  15     1017.41     1384.08    130.91 o 
  -5   3  15       95.20      160.52    106.20 o 
  -4   3  15        0.46     -145.11     96.74 o 
  -3   3  15       44.74       39.45     94.92 o 
  -2   3  15       43.00       38.17     98.09 o 
  -1   3  15      123.16      120.34     97.67 o 
   0   3  15        3.94      -14.38    130.28 o 
   1   3  15       72.68     -125.33     92.43 o 
   2   3  15       28.72      -64.06    129.67 o 
   3   3  15       30.93       21.61    129.07 o 
   4   3  15       25.62      -30.65    146.84 o 
   5   3  15      257.82      253.89    156.57 o 
   6   3  15      369.93      211.99    184.08 o 
   7   3  15        9.67      -10.90    155.93 o 
   8   3  15        1.42     -267.48    183.95 o 
  -9   4  15        5.86       16.04    206.73 o 
  -8   4  15       30.08     -203.08    156.18 o 
  -7   4  15       19.49     -210.35    170.08 o 
  -6   4  15       44.49     -107.91    113.79 o 
  -5   4  15        5.21      -70.98    112.91 o 
  -4   4  15      144.18      185.46    110.53 o 
  -3   4  15      297.80      301.72    102.30 o 
  -2   4  15      476.45      501.19    211.79 o 
  -1   4  15     1757.28     2060.24    172.63 o 
   0   4  15        1.56      -70.01    104.26 o 
   1   4  15        7.20      -93.64    102.70 o 
   2   4  15      352.04      242.41    148.78 o 
   3   4  15      404.87      197.32    152.33 o 
   4   4  15       82.95       66.59    157.64 o 
   5   4  15        3.07      -58.23    157.03 o 
   6   4  15      287.18      176.09    161.25 o 
   7   4  15       10.78      107.50    156.02 o 
   8   4  15       83.52      108.39    179.13 o 
  -8   5  15      157.32        1.97    209.26 o 
  -7   5  15       66.18      206.11    162.92 o 
  -6   5  15       85.38       -3.45    148.06 o 
  -5   5  15       11.58      -16.16    118.63 o 
  -4   5  15      336.68      564.83    119.49 o 
  -3   5  15       84.74      153.21    152.26 o 
  -2   5  15      146.11      158.52    148.18 o 
  -1   5  15      106.71      158.07    136.51 o 
   0   5  15      291.50       53.78    152.19 o 
   1   5  15      365.53      231.99    121.71 o 
   2   5  15      264.09       63.18    108.49 o 
   3   5  15      298.61      405.18    187.55 o 
   4   5  15        0.90       29.75    205.14 o 
   5   5  15       51.02       59.75    167.93 o 
   6   5  15       10.61     -114.80    416.40 o 
   7   5  15        6.81       50.39    185.99 o 
  -7   6  15        0.31     -102.48    160.20 o 
  -6   6  15      208.26      344.08    154.22 o 
  -5   6  15      527.96      674.58    138.39 o 
  -4   6  15       73.62      128.48    173.11 o 
  -3   6  15      203.25      186.21    268.79 o 
  -2   6  15        1.88      -46.41    164.31 o 
  -1   6  15        0.20      -69.97    149.95 o 
   0   6  15      346.77      375.36    182.08 o 
   1   6  15       84.47     -101.46    149.31 o 
   2   6  15       15.96     -147.05    122.55 o 
   3   6  15      420.36      601.79    177.14 o 
   4   6  15      225.68      451.36    178.48 o 
   5   6  15      705.85      937.16    427.34 o 
   6   6  15       14.19     -198.59    181.70 o 
  -6   7  15       51.89      104.91    170.67 o 
  -5   7  15       23.98       64.89    157.64 o 
  -4   7  15       16.95        0.79    202.14 o 
  -3   7  15      131.48       54.95    214.20 o 
  -2   7  15      562.81      466.08    187.87 o 
  -1   7  15       48.58      -69.31    179.81 o 
   0   7  15      110.47      200.52    187.42 o 
   1   7  15        0.25        3.48    183.15 o 
   2   7  15        0.12     -131.52    155.15 o 
   3   7  15       92.87     -188.59    171.93 o 
   4   7  15      166.68      226.69    188.95 o 
   5   7  15       48.80     -162.23    218.43 o 
  -4   8  15       43.48       16.49    199.30 o 
  -3   8  15      111.01      189.86    200.73 o 
  -2   8  15        2.54      -66.21    193.33 o 
  -1   8  15       98.12     -163.02    197.68 o 
   0   8  15        2.02      -29.34    215.73 o 
   1   8  15      171.87      171.21    196.11 o 
   2   8  15      181.39       87.38    190.64 o 
   3   8  15       10.30     -315.30    289.80 o 
  -8   0  16       10.03     -181.43    204.96 o 
  -6   0  16      472.56      354.73    108.05 o 
  -4   0  16      604.77      733.04    121.21 o 
  -2   0  16      314.35      548.35    128.66 o 
   0   0  16       73.11      -24.24    164.72 o 
   2   0  16      162.69      115.31    180.61 o 
   4   0  16      508.56      565.59    199.67 o 
   6   0  16        9.71       61.65    215.43 o 
   8   0  16      249.14      301.44    258.85 o 
  -9   1  16       77.91      -23.44    165.14 o 
  -8   1  16       19.42      -93.66    149.98 o 
  -7   1  16      222.62      404.85    118.14 o 
  -6   1  16       42.14      -36.99    106.21 o 
  -5   1  16        2.84       83.85    108.67 o 
  -4   1  16       14.16       21.53     82.54 o 
  -3   1  16       91.89       -4.25     79.68 o 
  -2   1  16      404.01      526.89     83.19 o 
  -1   1  16      531.66      637.05     98.82 o 
   0   1  16       13.24      -15.64    115.67 o 
   1   1  16      690.63      580.26    129.64 o 
   2   1  16       13.07      105.54    118.01 o 
   3   1  16       10.01       40.43    136.30 o 
   4   1  16      824.52     1262.30    161.84 o 
   5   1  16        5.40      -25.61    203.96 o 
   6   1  16       70.80       64.71    165.90 o 
   7   1  16      217.74       92.29    172.33 o 
   8   1  16      167.17       92.11    169.44 o 
  -9   2  16        4.33       78.62    298.09 o 
  -8   2  16        4.75      115.35    126.79 o 
  -7   2  16      298.61      525.08    123.90 o 
  -6   2  16       19.30       97.47    109.52 o 
  -5   2  16       54.60      -52.86    104.95 o 
  -4   2  16       60.18       86.39     99.09 o 
  -3   2  16      614.29      665.87     88.81 o 
  -2   2  16      593.82      844.21    109.97 o 
  -1   2  16      166.79      151.23     99.22 o 
   0   2  16      623.93      345.91     92.20 o 
   1   2  16       21.16     -105.32    124.03 o 
   2   2  16      134.11      183.66    134.82 o 
   3   2  16      200.46      200.79    142.87 o 
   4   2  16      432.24      737.86    147.37 o 
   5   2  16      249.98      106.33    179.67 o 
   6   2  16        0.38      -12.14    153.45 o 
   7   2  16       15.49       34.86    211.90 o 
   8   2  16        1.82      101.95    180.63 o 
  -8   3  16        7.74     -155.60    127.59 o 
  -7   3  16      221.72      310.23    125.12 o 
  -6   3  16        3.31       67.83    114.96 o 
  -5   3  16        5.48       23.72    107.72 o 
  -4   3  16       37.24       38.06    106.41 o 
  -3   3  16      976.30     1422.76    340.86 o 
  -2   3  16       91.96      104.74     78.34 o 
  -1   3  16       17.06      -20.62    103.30 o 
   0   3  16        2.02      -29.63    103.94 o 
   1   3  16      230.33      281.82    241.32 o 
   2   3  16      662.03      796.02    152.07 o 
   3   3  16       64.08      145.75    136.96 o 
   4   3  16       84.01      -28.36    230.61 o 
   5   3  16      387.22      624.36    286.91 o 
   6   3  16       32.09      -44.35    170.84 o 
   7   3  16      337.73      359.07    184.25 o 
  -8   4  16       19.80       -4.42    132.07 o 
  -7   4  16       17.51       -3.27    129.83 o 
  -6   4  16       48.95       70.06    114.15 o 
  -5   4  16      158.43       37.19    115.95 o 
  -4   4  16      102.12       30.09    107.05 o 
  -3   4  16      120.42      207.23    174.49 o 
  -2   4  16       40.67       32.64    137.21 o 
  -1   4  16       50.05      -12.93    140.28 o 
   0   4  16      777.21      769.42    121.42 o 
   1   4  16        1.09      -21.30    144.45 o 
   2   4  16      356.05      501.43    175.02 o 
   3   4  16      162.99      197.52    156.53 o 
   4   4  16       44.32      -14.14    163.91 o 
   5   4  16        0.30      -22.24    237.79 o 
   6   4  16       45.46      -35.99    154.93 o 
   7   4  16        0.40     -186.91    190.66 o 
  -7   5  16      237.08      215.55    177.78 o 
  -6   5  16      183.73      281.01    135.42 o 
  -5   5  16        0.21      219.17    123.22 o 
  -4   5  16      234.12      210.92    108.96 o 
  -3   5  16       93.05      226.50    238.32 o 
  -2   5  16       12.38        4.03    147.08 o 
  -1   5  16      122.22       85.53    161.01 o 
   0   5  16       92.32       69.65    148.88 o 
   1   5  16       79.03      -87.18    119.68 o 
   2   5  16       28.20     -101.92    166.77 o 
   3   5  16      159.50      225.13    249.03 o 
   4   5  16      418.08      251.31    167.33 o 
   5   5  16       26.15      -12.78    256.67 o 
   6   5  16        1.17     -281.13    187.42 o 
  -6   6  16       47.48       87.43    138.62 o 
  -5   6  16       51.90     -104.70    176.75 o 
  -4   6  16      166.26      424.66    173.03 o 
  -3   6  16       96.01      -56.43    170.93 o 
  -2   6  16      131.88       17.51    269.62 o 
  -1   6  16       74.52      196.85    186.37 o 
   0   6  16       14.70       22.20    195.79 o 
   1   6  16      130.57      319.08    173.37 o 
   2   6  16      166.27      234.85    280.15 o 
   3   6  16      191.91      223.87    181.89 o 
   4   6  16      105.48      -64.23    173.61 o 
   5   6  16        1.25      -36.41    185.73 o 
  -4   7  16       26.86       41.34    177.65 o 
  -3   7  16        2.56      159.37    182.12 o 
  -2   7  16       51.00     -117.47    177.82 o 
  -1   7  16      136.50      321.80    220.49 o 
   0   7  16      139.36     -145.79    179.73 o 
   1   7  16       56.53     -147.55    249.14 o 
   2   7  16        0.19        0.80    184.04 o 
   3   7  16       28.68      479.70    305.68 o 
  -7   0  17       18.82      -97.89    228.02 o 
  -5   0  17      125.75      253.75    126.22 o 
  -3   0  17      185.76      205.23    119.48 o 
  -1   0  17       59.62      -10.59    167.66 o 
   1   0  17      112.49      -74.83    183.20 o 
   3   0  17      131.82      126.25    211.79 o 
   5   0  17      114.45       -9.41    234.50 o 
   7   0  17      205.19      -14.24    255.09 o 
  -8   1  17      281.93      374.11    168.69 o 
  -7   1  17        2.05       15.26    136.98 o 
  -6   1  17       10.91     -124.03    113.76 o 
  -5   1  17      269.25      492.77    114.84 o 
  -4   1  17       53.55      103.34     85.39 o 
  -3   1  17       29.24       63.04     85.85 o 
  -2   1  17      130.52      243.11    159.52 o 
  -1   1  17       24.30      109.99    127.22 o 
   0   1  17       13.13       -3.55    106.13 o 
   1   1  17      243.18      296.94    130.79 o 
   2   1  17      261.24      121.62    141.93 o 
   3   1  17        8.07      114.48    149.41 o 
   4   1  17       32.38       26.90    152.15 o 
   5   1  17      214.27      323.90    166.62 o 
   6   1  17       15.79     -101.28    212.79 o 
   7   1  17        4.99     -107.55    172.80 o 
  -8   2  17        0.14       36.51    163.32 o 
  -7   2  17       47.47      170.20    123.36 o 
  -6   2  17      116.45      135.60    109.09 o 
  -5   2  17        4.41     -157.87    105.25 o 
  -4   2  17      223.74      393.99    111.92 o 
  -3   2  17      125.68      188.86    155.08 o 
  -2   2  17      305.06      357.18    109.72 o 
  -1   2  17      131.21      182.65    130.55 o 
   0   2  17       61.84       53.64    130.55 o 
   1   2  17      407.26      439.74    185.31 o 
   2   2  17      219.50      608.52    249.73 o 
   3   2  17      356.54      460.71    159.99 o 
   4   2  17        3.67      -82.94    142.88 o 
   5   2  17      146.62      265.60    249.03 o 
   6   2  17      368.55      393.62    182.54 o 
   7   2  17       11.19      122.64    186.47 o 
  -7   3  17       49.56       94.53    133.02 o 
  -6   3  17       34.13     -103.63    171.98 o 
  -5   3  17       41.96      -80.90    117.48 o 
  -4   3  17      163.36       73.26    145.67 o 
  -3   3  17       86.43      191.77    138.33 o 
  -2   3  17      581.85      624.56    259.50 o 
  -1   3  17        0.71     -144.74    140.79 o 
   0   3  17      118.78      252.11    147.97 o 
   1   3  17       66.84      -49.09    148.24 o 
   2   3  17      417.56      610.72    152.99 o 
   3   3  17       18.71      136.74    161.57 o 
   4   3  17       39.41       59.48    160.82 o 
   5   3  17       39.66       46.55    133.99 o 
   6   3  17        6.18     -223.55    181.50 o 
  -7   4  17      138.11      -55.09    147.90 o 
  -6   4  17       60.48      190.53    131.47 o 
  -5   4  17        2.42       50.46    107.36 o 
  -4   4  17        0.52       17.04    180.31 o 
  -3   4  17      502.07      429.59    155.13 o 
  -2   4  17        9.10     -128.41    129.83 o 
  -1   4  17        9.75        0.44    154.88 o 
   0   4  17       34.89       20.77    153.36 o 
   1   4  17       74.17       68.97    157.90 o 
   2   4  17       19.52      160.49    157.38 o 
   3   4  17      581.61      760.35    178.55 o 
   4   4  17       51.51      -98.84    174.33 o 
   5   4  17        4.55     -168.92    178.23 o 
   6   4  17      225.94      361.91    184.93 o 
  -6   5  17       70.18      284.70    138.90 o 
  -5   5  17      141.68      175.49    167.11 o 
  -4   5  17      105.43      -49.42    144.67 o 
  -3   5  17       80.44     -150.91    149.99 o 
  -2   5  17       16.60       70.16    162.67 o 
  -1   5  17       42.51        3.12    167.05 o 
   0   5  17      281.00      208.02    163.24 o 
   1   5  17      239.84      202.85    271.56 o 
   2   5  17        0.46      -69.47    176.71 o 
   3   5  17        9.57      -14.70    166.67 o 
   4   5  17       10.01       86.76    183.38 o 
   5   5  17      101.26      108.08    212.55 o 
  -4   6  17       10.26      146.73    181.04 o 
  -3   6  17       33.64      -87.36    171.97 o 
  -2   6  17       46.19     -186.90    167.69 o 
  -1   6  17      210.89      236.81    189.80 o 
   0   6  17        0.50     -217.07    170.95 o 
   1   6  17      122.07       27.53    299.09 o 
   2   6  17        1.61     -437.69    291.80 o 
   3   6  17        2.22      107.05    187.09 o 
  -2   7  17       15.17     -102.55    192.75 o 
  -1   7  17        0.70      -31.18    248.50 o 
   0   7  17       25.03     -165.84    184.54 o 
  -6   0  18       65.60     -118.72    216.85 o 
  -4   0  18      103.51      102.69    134.76 o 
  -2   0  18      134.30      387.92    200.02 o 
   0   0  18      535.18      904.68    210.85 o 
   2   0  18      152.25      -10.59    206.73 o 
   4   0  18      263.07      422.52    242.03 o 
   6   0  18      190.02       91.30    251.91 o 
  -7   1  18       61.71       -0.13    155.97 o 
  -6   1  18        1.83      128.80    121.03 o 
  -5   1  18       89.48       61.56    113.16 o 
  -4   1  18      111.05       61.63    132.73 o 
  -3   1  18       11.08       25.22    103.68 o 
  -2   1  18       25.50       -6.67    132.63 o 
  -1   1  18       49.24      321.98    138.02 o 
   0   1  18       17.25      -78.91    127.95 o 
   1   1  18      180.78      141.04    143.09 o 
   2   1  18       29.12      -75.60    150.14 o 
   3   1  18        0.33      -64.17    160.85 o 
   4   1  18      119.30      163.63    215.55 o 
   5   1  18       63.33      175.16    169.27 o 
   6   1  18        0.73     -109.91    182.31 o 
  -7   2  18       44.80       18.59    127.81 o 
  -6   2  18       26.26      -17.91    124.53 o 
  -5   2  18        5.69      -23.33    121.40 o 
  -4   2  18        2.90       -3.20    137.24 o 
  -3   2  18      196.54      211.17    210.61 o 
  -2   2  18       64.18      -31.37    137.92 o 
  -1   2  18       67.28       -0.84    140.90 o 
   0   2  18      184.90      118.22    146.72 o 
   1   2  18       99.56      171.02    165.49 o 
   2   2  18      205.00      213.20    191.08 o 
   3   2  18      188.34      464.14    161.93 o 
   4   2  18       34.91      -67.65    161.48 o 
   5   2  18        3.95     -233.98    168.32 o 
  -6   3  18       10.24      -27.54    123.27 o 
  -5   3  18       75.00      344.32    157.57 o 
  -4   3  18      204.05      258.89    159.33 o 
  -3   3  18      107.36       43.33    147.79 o 
  -2   3  18       53.21       19.92    149.85 o 
  -1   3  18        4.89     -153.22    146.09 o 
   0   3  18       69.35      105.50    152.26 o 
   1   3  18      233.95      260.39    155.66 o 
   2   3  18        3.28       43.96    157.99 o 
   3   3  18       47.02      -24.60    169.31 o 
   4   3  18       10.01      -34.19    169.85 o 
   5   3  18      131.00       -5.01    175.27 o 
  -5   4  18       21.43      -56.67    152.79 o 
  -4   4  18      162.50      269.07    155.94 o 
  -3   4  18      136.31      226.09    157.08 o 
  -2   4  18      176.53      122.99    161.14 o 
  -1   4  18      127.46      116.23    161.28 o 
   0   4  18      288.32      503.82    270.15 o 
   1   4  18       67.24       85.21    235.08 o 
   2   4  18        4.35       15.66    177.58 o 
   3   4  18       52.80      130.63    177.02 o 
   4   4  18       76.67      125.08    191.85 o 
  -4   5  18       30.75     -124.74    205.96 o 
  -3   5  18        0.21      -13.11    163.75 o 
  -2   5  18      129.28      165.00    159.17 o 
  -1   5  18       29.73       29.58    177.94 o 
   0   5  18       62.25      216.85    284.97 o 
   1   5  18       11.86     -222.38    270.03 o 
   2   5  18        6.37      -79.87    184.01 o 
   3   5  18      250.20      106.83    195.40 o 
  -2   6  18       26.48      139.37    193.52 o 
  -1   6  18       43.98      305.03    188.88 o 
   0   6  18       37.27     -302.59    212.90 o 
  -5   0  19      218.85      126.13    203.55 o 
  -3   0  19      247.49      370.27    197.20 o 
  -1   0  19      116.34      -28.12    189.67 o 
   1   0  19       18.98      -62.36    210.61 o 
   3   0  19      155.07      279.44    244.03 o 
  -6   1  19        3.43      259.11    165.83 o 
  -5   1  19       44.77       23.44    116.52 o 
  -4   1  19       35.59       91.32    141.92 o 
  -3   1  19       65.04       28.84    145.71 o 
  -2   1  19        6.94      -41.26    248.14 o 
  -1   1  19      382.51      450.99    203.20 o 
   0   1  19       21.28      -16.85    150.99 o 
   1   1  19       15.97      152.13    148.81 o 
   2   1  19      191.30      258.35    192.61 o 
   3   1  19       81.74     -214.71    164.68 o 
   4   1  19        0.32     -247.28    164.86 o 
  -5   2  19       56.61       23.84    148.69 o 
  -4   2  19        0.88     -205.23    136.82 o 
  -3   2  19        0.81       47.36    150.43 o 
  -2   2  19       10.42       -5.52    250.73 o 
  -1   2  19        0.32      112.22    150.40 o 
   0   2  19       16.92      -64.03    156.82 o 
   1   2  19       96.45      135.73    155.90 o 
   2   2  19       42.37      -18.01    158.84 o 
   3   2  19        0.24      133.67    155.68 o 
   4   2  19        1.02     -145.38    171.74 o 
  -5   3  19       48.55       53.87    158.42 o 
  -4   3  19        4.93      -52.62    153.81 o 
  -3   3  19       44.10       38.94    157.31 o 
  -2   3  19      137.60      219.91    251.09 o 
  -1   3  19      118.25      178.72    240.97 o 
   0   3  19        1.26       51.45    170.64 o 
   1   3  19        9.22      -14.93    159.79 o 
   2   3  19      179.13      216.25    154.27 o 
   3   3  19        0.15     -130.64    170.90 o 
  -3   4  19      161.77      204.52    168.69 o 
  -2   4  19       30.06       28.53    168.46 o 
  -1   4  19        7.63      -60.95    248.85 o 
   0   4  19        0.14      118.60    264.85 o 
   1   4  19      210.24      359.50    240.67 o 
   2   4  19       48.17      -66.69    183.69 o 
  -4   0  20      168.34      264.73    216.02 o 
  -2   0  20      141.31      381.92    232.85 o 
   0   0  20      254.02      253.20    228.14 o 
   2   0  20        3.54     -124.25    242.50 o 
  -4   1  20       88.88      300.86    227.67 o 
  -3   1  20        5.92      131.43    222.73 o 
  -2   1  20       43.09       47.68    157.70 o 
  -1   1  20        2.24       48.62    156.73 o 
   0   1  20      113.15      108.90    225.08 o 
   1   1  20       33.75      -19.93    155.60 o 
   2   1  20        0.83        1.10    159.76 o 
  -3   2  20       67.02       74.13    229.44 o 
  -2   2  20        1.97       54.12    218.38 o 
  -1   2  20       27.34      -79.77    153.39 o 
   0   2  20        4.45     -153.65    167.90 o 
   1   2  20      112.25      144.30    177.89 o 
   2   2  20        5.03     -221.23    178.25 o 
  -1   3  20       50.94       37.18    274.15 o 
   0   3  20       52.03      -88.89    167.20 o 
                                                 
